# Supplementary material for: Comprehensive Mutational Landscape of Yeast Mutator Strains Reveals the Genetic Basis of Mutational Signatures in Cancer
Source: Mol Biol Evol. 2025 Oct 6;42(10):msaf252. doi: 10.1093/molbev/msaf252 (PMC12559997; doi:10.1093/molbev/msaf252)
Supplement: msaf252_Supplementary_Data [file msaf252_supplementary_data.zip]

Archive with 3 entries (3 files):
- DataS1.xlsx
- FigureS.revision2.pdf
- TableS.xlsx
