# Supplementary material for: Comprehensive Mutational Landscape of Yeast Mutator Strains Reveals the Genetic Basis of Mutational Signatures in Cancer
Source: Mol Biol Evol. 2025 Oct 6;42(10):msaf252. doi: 10.1093/molbev/msaf252 (PMC12559997; doi:10.1093/molbev/msaf252)
Supplement: msaf252_Supplementary_Data [file msaf252_supplementary_data.zip › DataS1.xlsx]

## Sheet: SNVs and indels
Strain (gene deleted)	Replicate	Ancestral genotype	Mutant genotype	Type of mutation	Genomic position
YAL015C	8	C	T	SNV	ref|NC_001133|:24162
YAL015C	8	C	G	SNV	ref|NC_001133|:24172
YAL015C	8	G	A	SNV	ref|NC_001133|:24175
YAL015C	1	A	G	SNV	ref|NC_001133|:194738
YAL015C	8	G	A	SNV	ref|NC_001134|:181206
YAL015C	2	C	T	SNV	ref|NC_001134|:322808
YAL015C	5	G	A	SNV	ref|NC_001134|:415946
YAL015C	5	G	C	SNV	ref|NC_001134|:430344
YAL015C	6	G	A	SNV	ref|NC_001134|:494697
YAL015C	1	T	G	SNV	ref|NC_001134|:657065
YAL015C	6	G	C	SNV	ref|NC_001134|:714505
YAL015C	5	T	G	SNV	ref|NC_001134|:764100
YAL015C	4	G	T	SNV	ref|NC_001136|:192921
YAL015C	1	A	G	SNV	ref|NC_001136|:390180
YAL015C	1	G	A	SNV	ref|NC_001136|:547269
YAL015C	1	G	A	SNV	ref|NC_001136|:675744
YAL015C	6	C	A	SNV	ref|NC_001136|:767922
YAL015C	1	C	A	SNV	ref|NC_001136|:1149472
YAL015C	3	G	T	SNV	ref|NC_001136|:1425275
YAL015C	1	T	A	SNV	ref|NC_001137|:73324
YAL015C	6	C	T	SNV	ref|NC_001137|:197374
YAL015C	7	C	T	SNV	ref|NC_001137|:205583
YAL015C	5	G	A	SNV	ref|NC_001137|:355026
YAL015C	4	A	T	SNV	ref|NC_001137|:423859
YAL015C	7	A	T	SNV	ref|NC_001138|:24323
YAL015C	1	G	T	SNV	ref|NC_001138|:55828
YAL015C	4	C	A	SNV	ref|NC_001139|:93968
YAL015C	3	GT	G	deletion	ref|NC_001139|:243575
YAL015C	1	G	A	SNV	ref|NC_001139|:369457
YAL015C	1	G	A	SNV	ref|NC_001139|:403692
YAL015C	4	C	CTAT	insertion	ref|NC_001139|:431421
YAL015C	1	T	G	SNV	ref|NC_001139|:503629
YAL015C	6	C	A	SNV	ref|NC_001139|:799074
YAL015C	7	G	T	SNV	ref|NC_001140|:53853
YAL015C	1	C	A	SNV	ref|NC_001140|:271424
YAL015C	3	T	C	SNV	ref|NC_001141|:144091
YAL015C	5	C	G	SNV	ref|NC_001141|:181496
YAL015C	5	A	C	SNV	ref|NC_001141|:215131
YAL015C	6	G	A	SNV	ref|NC_001142|:62146
YAL015C	6	T	C	SNV	ref|NC_001142|:112640
YAL015C	5	G	C	SNV	ref|NC_001142|:151709
YAL015C	6	C	T	SNV	ref|NC_001142|:647029
YAL015C	5	T	G	SNV	ref|NC_001143|:136231
YAL015C	8	A	C	SNV	ref|NC_001143|:398067
YAL015C	8	G	A	SNV	ref|NC_001143|:447965
YAL015C	8	A	G	SNV	ref|NC_001143|:561723
YAL015C	6	C	A	SNV	ref|NC_001143|:588420
YAL015C	1	G	A	SNV	ref|NC_001144|:825851
YAL015C	2	C	T	SNV	ref|NC_001144|:888724
YAL015C	7	T	TGGTGTGGGTGTG	insertion	ref|NC_001144|:1065114
YAL015C	1	T	C	SNV	ref|NC_001145|:399594
YAL015C	1	T	C	SNV	ref|NC_001146|:20806
YAL015C	6	G	A	SNV	ref|NC_001146|:311340
YAL015C	1	C	T	SNV	ref|NC_001146|:457812
YAL015C	6	G	A	SNV	ref|NC_001146|:665435
YAL015C	2	G	A	SNV	ref|NC_001146|:757122
YAL015C	7	G	A	SNV	ref|NC_001147|:440286
YAL015C	5	C	A	SNV	ref|NC_001147|:689742
YAL015C	1	G	T	SNV	ref|NC_001147|:852250
YAL015C	6	A	T	SNV	ref|NC_001147|:982344
YAL015C	7	G	T	SNV	ref|NC_001148|:49939
YAL015C	2	A	G	SNV	ref|NC_001148|:527525
YAL015C	5	A	C	SNV	ref|NC_001148|:713551
YAL015C	2	C	T	SNV	ref|NC_001148|:883326
YAL040C	2	C	A	SNV	ref|NC_001133|:53248
YAL040C	6	T	A	SNV	ref|NC_001134|:46367
YAL040C	1	G	A	SNV	ref|NC_001134|:53717
YAL040C	3	G	A	SNV	ref|NC_001134|:53717
YAL040C	8	A	C	SNV	ref|NC_001134|:120084
YAL040C	1	C	T	SNV	ref|NC_001134|:227033
YAL040C	5	G	T	SNV	ref|NC_001134|:343791
YAL040C	8	A	G	SNV	ref|NC_001134|:546789
YAL040C	6	G	GTGCTGCTTCTGC	insertion	ref|NC_001135|:264222
YAL040C	6	G	C	SNV	ref|NC_001135|:267391
YAL040C	5	A	G	SNV	ref|NC_001136|:158062
YAL040C	8	T	G	SNV	ref|NC_001136|:487288
YAL040C	7	C	T	SNV	ref|NC_001136|:722139
YAL040C	1	T	C	SNV	ref|NC_001137|:83321
YAL040C	8	C	T	SNV	ref|NC_001137|:192222
YAL040C	6	C	CTA	insertion	ref|NC_001139|:145380
YAL040C	7	G	T	SNV	ref|NC_001140|:509264
YAL040C	3	G	C	SNV	ref|NC_001141|:100708
YAL040C	5	C	A	SNV	ref|NC_001141|:316393
YAL040C	7	C	T	SNV	ref|NC_001142|:554982
YAL040C	7	A	C	SNV	ref|NC_001143|:257897
YAL040C	8	ACACACCACACCCACACACCACACC	A	deletion	ref|NC_001144|:11262
YAL040C	6	G	T	SNV	ref|NC_001144|:81186
YAL040C	8	C	G	SNV	ref|NC_001144|:263042
YAL040C	2	T	G	SNV	ref|NC_001144|:641031
YAL040C	8	A	AGAAGTTGAAGCAGAT	insertion	ref|NC_001144|:709117
YAL040C	8	A	G	SNV	ref|NC_001144|:963855
YAL040C	5	G	T	SNV	ref|NC_001145|:102760
YAL040C	8	G	T	SNV	ref|NC_001145|:128670
YAL040C	6	T	G	SNV	ref|NC_001145|:190387
YAL040C	7	T	G	SNV	ref|NC_001145|:458706
YAL040C	1	C	T	SNV	ref|NC_001145|:716671
YAL040C	3	C	T	SNV	ref|NC_001145|:716671
YAL040C	2	G	C	SNV	ref|NC_001145|:724935
YAL040C	1	T	G	SNV	ref|NC_001145|:725983
YAL040C	3	T	G	SNV	ref|NC_001145|:725983
YAL040C	7	AG	A	deletion	ref|NC_001146|:391356
YAL040C	7	T	C	SNV	ref|NC_001146|:572597
YAL040C	7	A	G	SNV	ref|NC_001146|:572600
YAL040C	7	C	A	SNV	ref|NC_001146|:572617
YAL040C	8	A	T	SNV	ref|NC_001146|:718610
YAL040C	7	A	G	SNV	ref|NC_001147|:167040
YAL040C	6	C	A	SNV	ref|NC_001147|:370697
YAL040C	7	T	G	SNV	ref|NC_001147|:627690
YAL040C	3	A	C	SNV	ref|NC_001147|:814441
YAL040C	1	G	A	SNV	ref|NC_001148|:380461
YAL040C	3	G	A	SNV	ref|NC_001148|:380461
YAL040C	7	TG	T	deletion	ref|NC_001148|:734113
YAR007C	6	T	A	SNV	ref|NC_001134|:148433
YAR007C	8	G	A	SNV	ref|NC_001134|:316478
YAR007C	7	C	A	SNV	ref|NC_001134|:410561
YAR007C	7	G	C	SNV	ref|NC_001134|:463039
YAR007C	7	G	T	SNV	ref|NC_001134|:544420
YAR007C	5	A	ACTAATATATAGG	insertion	ref|NC_001134|:712783
YAR007C	1	C	T	SNV	ref|NC_001134|:737953
YAR007C	2	C	T	SNV	ref|NC_001134|:737953
YAR007C	6	G	C	SNV	ref|NC_001135|:44003
YAR007C	4	G	A	SNV	ref|NC_001135|:83134
YAR007C	6	C	T	SNV	ref|NC_001135|:131854
YAR007C	5	G	T	SNV	ref|NC_001135|:175895
YAR007C	6	A	G	SNV	ref|NC_001135|:190553
YAR007C	6	A	G	SNV	ref|NC_001135|:190554
YAR007C	6	TG	T	deletion	ref|NC_001135|:190556
YAR007C	6	G	T	SNV	ref|NC_001135|:190562
YAR007C	5	G	T	SNV	ref|NC_001135|:274084
YAR007C	8	G	A	SNV	ref|NC_001136|:94723
YAR007C	4	C	A	SNV	ref|NC_001136|:419502
YAR007C	6	A	G	SNV	ref|NC_001136|:473762
YAR007C	7	G	GTGATGATGA	insertion	ref|NC_001136|:604240
YAR007C	8	A	C	SNV	ref|NC_001136|:637381
YAR007C	6	C	G	SNV	ref|NC_001136|:788368
YAR007C	8	C	T	SNV	ref|NC_001136|:935717
YAR007C	8	A	T	SNV	ref|NC_001136|:1169920
YAR007C	8	C	A	SNV	ref|NC_001136|:1378113
YAR007C	1	C	T	SNV	ref|NC_001136|:1403205
YAR007C	2	C	T	SNV	ref|NC_001136|:1403205
YAR007C	8	G	A	SNV	ref|NC_001136|:1448635
YAR007C	5	G	T	SNV	ref|NC_001137|:16040
YAR007C	4	G	T	SNV	ref|NC_001137|:122266
YAR007C	5	T	G	SNV	ref|NC_001137|:134608
YAR007C	6	G	T	SNV	ref|NC_001137|:332327
YAR007C	1	C	T	SNV	ref|NC_001137|:424511
YAR007C	2	C	T	SNV	ref|NC_001137|:424511
YAR007C	7	G	A	SNV	ref|NC_001137|:442496
YAR007C	7	A	G	SNV	ref|NC_001138|:183008
YAR007C	3	C	A	SNV	ref|NC_001138|:234637
YAR007C	5	T	G	SNV	ref|NC_001139|:203955
YAR007C	3	C	T	SNV	ref|NC_001139|:834491
YAR007C	7	TTGCTGTTGCTGC	T	deletion	ref|NC_001140|:169190
YAR007C	4	C	A	SNV	ref|NC_001140|:225683
YAR007C	3	C	T	SNV	ref|NC_001140|:231666
YAR007C	4	GAACGACAAAGGAAGATTTCGCCGTTATCC	G	deletion	ref|NC_001140|:312275
YAR007C	1	T	A	SNV	ref|NC_001140|:331705
YAR007C	2	T	A	SNV	ref|NC_001140|:331705
YAR007C	6	T	G	SNV	ref|NC_001140|:441046
YAR007C	4	A	C	SNV	ref|NC_001141|:57217
YAR007C	6	C	A	SNV	ref|NC_001141|:147889
YAR007C	4	C	A	SNV	ref|NC_001141|:387967
YAR007C	6	T	G	SNV	ref|NC_001141|:391147
YAR007C	6	G	A	SNV	ref|NC_001141|:391153
YAR007C	4	C	T	SNV	ref|NC_001141|:421734
YAR007C	5	G	T	SNV	ref|NC_001142|:59328
YAR007C	3	C	A	SNV	ref|NC_001142|:255436
YAR007C	6	T	C	SNV	ref|NC_001142|:402743
YAR007C	3	C	A	SNV	ref|NC_001142|:631958
YAR007C	8	A	G	SNV	ref|NC_001143|:25808
YAR007C	5	C	A	SNV	ref|NC_001143|:75160
YAR007C	8	A	T	SNV	ref|NC_001143|:113015
YAR007C	1	G	C	SNV	ref|NC_001143|:182186
YAR007C	2	G	C	SNV	ref|NC_001143|:182186
YAR007C	6	C	A	SNV	ref|NC_001143|:351177
YAR007C	3	TA	T	deletion	ref|NC_001143|:572577
YAR007C	4	ACACACAC	A	deletion	ref|NC_001144|:11224
YAR007C	1	CCCACACACCCACA	C	deletion	ref|NC_001144|:11316
YAR007C	2	CCCACACACCCACA	C	deletion	ref|NC_001144|:11316
YAR007C	4	T	G	SNV	ref|NC_001144|:32032
YAR007C	5	T	C	SNV	ref|NC_001144|:189761
YAR007C	7	A	G	SNV	ref|NC_001144|:962983
YAR007C	5	C	T	SNV	ref|NC_001145|:57777
YAR007C	6	G	T	SNV	ref|NC_001145|:222609
YAR007C	3	A	G	SNV	ref|NC_001145|:235347
YAR007C	4	C	T	SNV	ref|NC_001145|:601986
YAR007C	6	A	C	SNV	ref|NC_001145|:643864
YAR007C	6	G	C	SNV	ref|NC_001145|:863124
YAR007C	8	C	G	SNV	ref|NC_001145|:873614
YAR007C	6	T	A	SNV	ref|NC_001145|:904588
YAR007C	6	T	A	SNV	ref|NC_001146|:15310
YAR007C	4	C	T	SNV	ref|NC_001146|:79014
YAR007C	6	T	A	SNV	ref|NC_001146|:283803
YAR007C	7	C	A	SNV	ref|NC_001146|:468378
YAR007C	8	C	A	SNV	ref|NC_001146|:468378
YAR007C	3	G	T	SNV	ref|NC_001146|:550079
YAR007C	5	G	A	SNV	ref|NC_001146|:595669
YAR007C	1	T	TC	insertion	ref|NC_001146|:639745
YAR007C	2	T	TC	insertion	ref|NC_001146|:639745
YAR007C	5	C	T	SNV	ref|NC_001147|:64379
YAR007C	1	T	C	SNV	ref|NC_001147|:203525
YAR007C	2	T	C	SNV	ref|NC_001147|:203525
YAR007C	3	G	C	SNV	ref|NC_001147|:282232
YAR007C	3	C	T	SNV	ref|NC_001147|:309788
YAR007C	8	A	G	SNV	ref|NC_001147|:539331
YAR007C	1	C	A	SNV	ref|NC_001147|:608081
YAR007C	2	C	A	SNV	ref|NC_001147|:608081
YAR007C	8	A	C	SNV	ref|NC_001147|:757874
YAR007C	7	A	C	SNV	ref|NC_001148|:72975
YAR007C	8	A	C	SNV	ref|NC_001148|:72975
YAR007C	8	A	G	SNV	ref|NC_001148|:129800
YAR007C	3	C	A	SNV	ref|NC_001148|:406618
YAR007C	6	G	T	SNV	ref|NC_001148|:552052
YAR007C	8	A	G	SNV	ref|NC_001148|:556054
YAR007C	4	T	A	SNV	ref|NC_001148|:725395
YAR007C	4	A	G	SNV	ref|NC_001148|:852402
YAR007C	4	G	A	SNV	ref|NC_001148|:852417
YBL019W	4	GC	G	deletion	ref|NC_001133|:113480
YBL019W	1	C	CTA	insertion	ref|NC_001134|:147445
YBL019W	5	C	T	SNV	ref|NC_001134|:690864
YBL019W	5	C	A	SNV	ref|NC_001134|:789510
YBL019W	1	T	G	SNV	ref|NC_001135|:106919
YBL019W	1	A	C	SNV	ref|NC_001136|:308407
YBL019W	7	G	T	SNV	ref|NC_001136|:622538
YBL019W	2	C	A	SNV	ref|NC_001136|:782190
YBL019W	6	G	A	SNV	ref|NC_001136|:839447
YBL019W	4	G	A	SNV	ref|NC_001136|:878397
YBL019W	4	G	A	SNV	ref|NC_001136|:919990
YBL019W	7	G	A	SNV	ref|NC_001136|:1017291
YBL019W	5	T	A	SNV	ref|NC_001136|:1291596
YBL019W	3	G	C	SNV	ref|NC_001136|:1403137
YBL019W	3	A	C	SNV	ref|NC_001136|:1438161
YBL019W	7	A	C	SNV	ref|NC_001136|:1479663
YBL019W	4	G	A	SNV	ref|NC_001137|:61901
YBL019W	5	T	A	SNV	ref|NC_001137|:218161
YBL019W	1	C	T	SNV	ref|NC_001137|:412412
YBL019W	5	A	C	SNV	ref|NC_001137|:536690
YBL019W	3	C	A	SNV	ref|NC_001139|:327723
YBL019W	3	T	C	SNV	ref|NC_001139|:491658
YBL019W	8	G	A	SNV	ref|NC_001139|:1015295
YBL019W	1	G	A	SNV	ref|NC_001140|:121088
YBL019W	8	G	T	SNV	ref|NC_001140|:194221
YBL019W	8	G	A	SNV	ref|NC_001140|:194266
YBL019W	1	T	C	SNV	ref|NC_001140|:428444
YBL019W	3	A	C	SNV	ref|NC_001141|:83350
YBL019W	1	A	G	SNV	ref|NC_001141|:175163
YBL019W	7	G	A	SNV	ref|NC_001142|:95848
YBL019W	8	G	A	SNV	ref|NC_001142|:185358
YBL019W	7	T	G	SNV	ref|NC_001142|:253494
YBL019W	3	A	G	SNV	ref|NC_001142|:501046
YBL019W	2	CCA	C	deletion	ref|NC_001144|:11244
YBL019W	4	C	CCCACA	insertion	ref|NC_001144|:11310
YBL019W	5	C	A	SNV	ref|NC_001144|:277893
YBL019W	2	C	A	SNV	ref|NC_001145|:79320
YBL019W	1	CCAGCAACCACAACAA	C	deletion	ref|NC_001145|:354239
YBL019W	4	C	A	SNV	ref|NC_001145|:795893
YBL019W	3	C	T	SNV	ref|NC_001146|:11463
YBL019W	7	G	A	SNV	ref|NC_001146|:742900
YBL019W	4	C	A	SNV	ref|NC_001147|:29887
YBL019W	7	GA	G	deletion	ref|NC_001147|:240852
YBL019W	4	G	T	SNV	ref|NC_001147|:354052
YBL019W	5	C	A	SNV	ref|NC_001147|:561753
YBL019W	6	C	T	SNV	ref|NC_001147|:929691
YBL019W	8	T	A	SNV	ref|NC_001147|:951962
YBL019W	5	A	ATTCCATCAACTTTAATTACTGATAG	insertion	ref|NC_001148|:768502
YBL023C	8	GA	G	deletion	ref|NC_001133|:147312
YBL023C	7	C	T	SNV	ref|NC_001133|:191665
YBL023C	3	C	A	SNV	ref|NC_001134|:313194
YBL023C	1	T	C	SNV	ref|NC_001134|:399773
YBL023C	5	AC	A	deletion	ref|NC_001134|:497909
YBL023C	8	A	T	SNV	ref|NC_001134|:631299
YBL023C	4	CA	C	deletion	ref|NC_001134|:642993
YBL023C	5	C	T	SNV	ref|NC_001134|:669454
YBL023C	2	C	G	SNV	ref|NC_001134|:761314
YBL023C	2	G	C	SNV	ref|NC_001134|:796233
YBL023C	5	G	T	SNV	ref|NC_001135|:44928
YBL023C	3	C	T	SNV	ref|NC_001135|:249028
YBL023C	8	C	T	SNV	ref|NC_001136|:247867
YBL023C	8	G	A	SNV	ref|NC_001136|:635568
YBL023C	2	C	A	SNV	ref|NC_001136|:653580
YBL023C	4	C	A	SNV	ref|NC_001136|:1216460
YBL023C	6	C	A	SNV	ref|NC_001137|:135180
YBL023C	3	C	A	SNV	ref|NC_001137|:331849
YBL023C	4	C	A	SNV	ref|NC_001137|:331849
YBL023C	1	A	G	SNV	ref|NC_001137|:506825
YBL023C	5	A	G	SNV	ref|NC_001137|:545533
YBL023C	4	G	A	SNV	ref|NC_001138|:42944
YBL023C	7	T	G	SNV	ref|NC_001138|:61002
YBL023C	7	C	T	SNV	ref|NC_001138|:182838
YBL023C	7	A	C	SNV	ref|NC_001139|:46201
YBL023C	2	T	TG	insertion	ref|NC_001139|:369795
YBL023C	1	T	G	SNV	ref|NC_001139|:462644
YBL023C	6	G	A	SNV	ref|NC_001139|:500436
YBL023C	6	TA	T	deletion	ref|NC_001139|:649124
YBL023C	2	A	G	SNV	ref|NC_001140|:400321
YBL023C	8	T	C	SNV	ref|NC_001140|:455879
YBL023C	6	C	A	SNV	ref|NC_001140|:489787
YBL023C	1	G	A	SNV	ref|NC_001140|:514921
YBL023C	6	A	AAGCAAACCAAGGGGACAACAG	insertion	ref|NC_001140|:527882
YBL023C	6	G	A	SNV	ref|NC_001141|:160972
YBL023C	2	G	A	SNV	ref|NC_001141|:375715
YBL023C	1	C	A	SNV	ref|NC_001142|:562049
YBL023C	8	T	C	SNV	ref|NC_001143|:551926
YBL023C	2	AC	A	deletion	ref|NC_001144|:11236
YBL023C	2	C	A	SNV	ref|NC_001144|:11244
YBL023C	5	C	CCA	insertion	ref|NC_001144|:11325
YBL023C	3	A	G	SNV	ref|NC_001144|:70003
YBL023C	4	A	G	SNV	ref|NC_001144|:70003
YBL023C	6	AT	A	deletion	ref|NC_001144|:282684
YBL023C	3	A	T	SNV	ref|NC_001144|:374338
YBL023C	4	A	T	SNV	ref|NC_001144|:374338
YBL023C	2	A	G	SNV	ref|NC_001144|:381907
YBL023C	1	G	T	SNV	ref|NC_001144|:417873
YBL023C	4	A	AC	insertion	ref|NC_001144|:514224
YBL023C	6	T	C	SNV	ref|NC_001144|:635981
YBL023C	2	C	T	SNV	ref|NC_001144|:750677
YBL023C	6	G	T	SNV	ref|NC_001144|:917124
YBL023C	6	T	A	SNV	ref|NC_001144|:982747
YBL023C	3	A	T	SNV	ref|NC_001144|:1035867
YBL023C	4	A	T	SNV	ref|NC_001144|:1035867
YBL023C	8	C	G	SNV	ref|NC_001145|:16650
YBL023C	8	C	A	SNV	ref|NC_001145|:98580
YBL023C	8	G	T	SNV	ref|NC_001145|:169976
YBL023C	6	T	A	SNV	ref|NC_001145|:297905
YBL023C	5	G	C	SNV	ref|NC_001145|:578766
YBL023C	3	C	A	SNV	ref|NC_001145|:800388
YBL023C	4	C	A	SNV	ref|NC_001145|:800388
YBL023C	2	G	C	SNV	ref|NC_001146|:69782
YBL023C	7	A	C	SNV	ref|NC_001146|:115890
YBL023C	6	A	G	SNV	ref|NC_001146|:178525
YBL023C	3	G	C	SNV	ref|NC_001146|:554542
YBL023C	2	C	T	SNV	ref|NC_001147|:450840
YBL023C	7	T	G	SNV	ref|NC_001147|:490726
YBL023C	2	C	T	SNV	ref|NC_001147|:575260
YBL023C	8	T	G	SNV	ref|NC_001147|:1015218
YBL023C	1	C	T	SNV	ref|NC_001147|:1067323
YBL023C	2	T	G	SNV	ref|NC_001148|:128295
YBL023C	6	G	T	SNV	ref|NC_001148|:146105
YBL023C	2	G	T	SNV	ref|NC_001148|:161513
YBL023C	8	C	CTGT	insertion	ref|NC_001148|:185395
YBL023C	5	C	T	SNV	ref|NC_001148|:231579
YBL023C	8	C	A	SNV	ref|NC_001148|:235564
YBL023C	3	G	T	SNV	ref|NC_001148|:236137
YBL023C	4	G	T	SNV	ref|NC_001148|:236137
YBL023C	7	G	T	SNV	ref|NC_001148|:494752
YBL023C	7	A	T	SNV	ref|NC_001148|:497496
YBL023C	6	G	T	SNV	ref|NC_001148|:548998
YBL023C	7	G	T	SNV	ref|NC_001148|:654110
YBR060C	7	T	G	SNV	ref|NC_001133|:47258
YBR060C	7	C	A	SNV	ref|NC_001133|:181074
YBR060C	3	G	T	SNV	ref|NC_001134|:201865
YBR060C	1	C	A	SNV	ref|NC_001134|:570658
YBR060C	8	G	C	SNV	ref|NC_001134|:601144
YBR060C	2	C	G	SNV	ref|NC_001134|:743112
YBR060C	4	C	T	SNV	ref|NC_001135|:192988
YBR060C	7	G	A	SNV	ref|NC_001135|:280720
YBR060C	2	T	C	SNV	ref|NC_001136|:298640
YBR060C	3	C	A	SNV	ref|NC_001136|:327383
YBR060C	4	T	C	SNV	ref|NC_001136|:550734
YBR060C	3	G	GCAA	insertion	ref|NC_001136|:747085
YBR060C	7	G	A	SNV	ref|NC_001136|:825843
YBR060C	4	G	C	SNV	ref|NC_001136|:1171376
YBR060C	6	G	T	SNV	ref|NC_001136|:1387916
YBR060C	7	C	T	SNV	ref|NC_001136|:1450030
YBR060C	5	A	G	SNV	ref|NC_001137|:227168
YBR060C	1	T	A	SNV	ref|NC_001137|:233750
YBR060C	7	G	A	SNV	ref|NC_001137|:340519
YBR060C	4	T	G	SNV	ref|NC_001138|:32033
YBR060C	2	G	T	SNV	ref|NC_001138|:50883
YBR060C	3	G	A	SNV	ref|NC_001139|:59115
YBR060C	2	A	C	SNV	ref|NC_001139|:296359
YBR060C	8	A	T	SNV	ref|NC_001139|:305586
YBR060C	8	C	A	SNV	ref|NC_001139|:319761
YBR060C	2	T	C	SNV	ref|NC_001139|:332152
YBR060C	6	A	G	SNV	ref|NC_001139|:616746
YBR060C	5	C	G	SNV	ref|NC_001139|:645359
YBR060C	2	G	A	SNV	ref|NC_001139|:1037427
YBR060C	1	T	C	SNV	ref|NC_001140|:40950
YBR060C	5	T	TAAC	insertion	ref|NC_001140|:58394
YBR060C	5	A	C	SNV	ref|NC_001140|:315914
YBR060C	4	G	T	SNV	ref|NC_001140|:479216
YBR060C	7	G	A	SNV	ref|NC_001140|:543675
YBR060C	5	A	AT	insertion	ref|NC_001141|:51318
YBR060C	5	AT	A	deletion	ref|NC_001141|:88738
YBR060C	7	A	AT	insertion	ref|NC_001142|:163242
YBR060C	4	A	G	SNV	ref|NC_001142|:230325
YBR060C	4	G	T	SNV	ref|NC_001142|:271715
YBR060C	1	C	CT	insertion	ref|NC_001142|:392325
YBR060C	5	T	G	SNV	ref|NC_001142|:459893
YBR060C	3	C	A	SNV	ref|NC_001142|:635914
YBR060C	8	C	T	SNV	ref|NC_001142|:702485
YBR060C	3	G	T	SNV	ref|NC_001143|:74617
YBR060C	4	G	T	SNV	ref|NC_001143|:113674
YBR060C	5	A	T	SNV	ref|NC_001143|:232050
YBR060C	2	A	C	SNV	ref|NC_001144|:152254
YBR060C	8	AT	A	deletion	ref|NC_001144|:282693
YBR060C	6	T	C	SNV	ref|NC_001144|:447218
YBR060C	1	G	T	SNV	ref|NC_001144|:1024131
YBR060C	3	C	T	SNV	ref|NC_001145|:44003
YBR060C	6	G	C	SNV	ref|NC_001145|:132389
YBR060C	5	G	A	SNV	ref|NC_001145|:347418
YBR060C	2	G	C	SNV	ref|NC_001145|:532525
YBR060C	8	G	A	SNV	ref|NC_001146|:147851
YBR060C	6	G	T	SNV	ref|NC_001147|:796360
YBR060C	1	T	C	SNV	ref|NC_001147|:843802
YBR060C	7	T	C	SNV	ref|NC_001148|:285393
YBR060C	4	G	T	SNV	ref|NC_001148|:607122
YBR060C	2	C	T	SNV	ref|NC_001148|:913073
YBR087W	3	A	G	SNV	ref|NC_001133|:62413
YBR087W	7	C	A	SNV	ref|NC_001134|:85523
YBR087W	1	C	G	SNV	ref|NC_001134|:488864
YBR087W	8	C	T	SNV	ref|NC_001134|:752624
YBR087W	3	C	CT	insertion	ref|NC_001135|:223344
YBR087W	7	A	C	SNV	ref|NC_001136|:287939
YBR087W	2	G	T	SNV	ref|NC_001136|:421003
YBR087W	6	A	C	SNV	ref|NC_001136|:632510
YBR087W	1	C	G	SNV	ref|NC_001136|:645268
YBR087W	4	A	C	SNV	ref|NC_001136|:656091
YBR087W	1	C	A	SNV	ref|NC_001136|:813254
YBR087W	3	TA	T	deletion	ref|NC_001136|:1352454
YBR087W	2	A	T	SNV	ref|NC_001137|:79234
YBR087W	2	G	T	SNV	ref|NC_001137|:249465
YBR087W	8	G	T	SNV	ref|NC_001137|:271147
YBR087W	1	C	T	SNV	ref|NC_001137|:341489
YBR087W	4	A	T	SNV	ref|NC_001137|:510896
YBR087W	6	C	A	SNV	ref|NC_001138|:180983
YBR087W	2	G	A	SNV	ref|NC_001139|:123719
YBR087W	5	G	A	SNV	ref|NC_001139|:130761
YBR087W	7	C	A	SNV	ref|NC_001139|:655894
YBR087W	8	T	A	SNV	ref|NC_001140|:258773
YBR087W	5	T	C	SNV	ref|NC_001140|:493266
YBR087W	3	A	G	SNV	ref|NC_001141|:116757
YBR087W	6	G	A	SNV	ref|NC_001141|:118901
YBR087W	3	C	A	SNV	ref|NC_001142|:119461
YBR087W	6	G	A	SNV	ref|NC_001142|:445846
YBR087W	7	G	A	SNV	ref|NC_001142|:699343
YBR087W	4	A	G	SNV	ref|NC_001143|:28882
YBR087W	7	T	G	SNV	ref|NC_001143|:46750
YBR087W	1	AT	A	deletion	ref|NC_001143|:84295
YBR087W	4	G	A	SNV	ref|NC_001143|:419695
YBR087W	2	C	A	SNV	ref|NC_001143|:656270
YBR087W	8	C	A	SNV	ref|NC_001144|:92587
YBR087W	5	T	A	SNV	ref|NC_001144|:562961
YBR087W	2	T	TA	insertion	ref|NC_001144|:602736
YBR087W	4	C	T	SNV	ref|NC_001144|:839091
YBR087W	4	G	T	SNV	ref|NC_001144|:1062343
YBR087W	8	C	T	SNV	ref|NC_001145|:13579
YBR087W	3	G	C	SNV	ref|NC_001145|:299688
YBR087W	2	C	T	SNV	ref|NC_001145|:529530
YBR087W	2	G	C	SNV	ref|NC_001145|:625262
YBR087W	3	C	A	SNV	ref|NC_001145|:829758
YBR087W	7	G	T	SNV	ref|NC_001145|:845090
YBR087W	2	A	C	SNV	ref|NC_001146|:68899
YBR087W	1	G	T	SNV	ref|NC_001146|:452822
YBR087W	6	G	T	SNV	ref|NC_001147|:387431
YBR087W	7	A	C	SNV	ref|NC_001147|:450601
YBR087W	5	A	C	SNV	ref|NC_001147|:666933
YBR087W	8	C	A	SNV	ref|NC_001147|:759856
YBR087W	6	C	G	SNV	ref|NC_001147|:792365
YBR087W	5	G	T	SNV	ref|NC_001147|:854277
YBR087W	5	C	A	SNV	ref|NC_001147|:1062661
YBR087W	5	G	A	SNV	ref|NC_001148|:51299
YBR087W	2	G	GTTC	insertion	ref|NC_001148|:187446
YBR087W	7	CGAAAGTCCTGATGAGGTAAATCGTAGTCAGGCGCCT	C	deletion	ref|NC_001148|:451198
YBR087W	3	G	T	SNV	ref|NC_001148|:830910
YBR088C	5	A	G	SNV	ref|NC_001133|:12964
YBR088C	5	A	G	SNV	ref|NC_001133|:12977
YBR088C	5	A	G	SNV	ref|NC_001133|:61385
YBR088C	3	C	CT	insertion	ref|NC_001134|:57537
YBR088C	4	T	G	SNV	ref|NC_001134|:129914
YBR088C	5	T	C	SNV	ref|NC_001134|:310046
YBR088C	5	T	C	SNV	ref|NC_001134|:359409
YBR088C	8	A	G	SNV	ref|NC_001134|:396590
YBR088C	6	C	T	SNV	ref|NC_001134|:508555
YBR088C	3	C	A	SNV	ref|NC_001134|:708331
YBR088C	1	G	A	SNV	ref|NC_001134|:711779
YBR088C	8	C	A	SNV	ref|NC_001134|:750821
YBR088C	1	T	C	SNV	ref|NC_001134|:802251
YBR088C	7	G	T	SNV	ref|NC_001135|:152945
YBR088C	7	C	T	SNV	ref|NC_001135|:188476
YBR088C	2	T	G	SNV	ref|NC_001135|:292832
YBR088C	4	C	A	SNV	ref|NC_001136|:97861
YBR088C	6	G	A	SNV	ref|NC_001136|:112156
YBR088C	3	G	GATGATTGTTATT	insertion	ref|NC_001136|:161537
YBR088C	4	T	A	SNV	ref|NC_001136|:427444
YBR088C	7	T	G	SNV	ref|NC_001136|:572529
YBR088C	7	A	C	SNV	ref|NC_001136|:775351
YBR088C	6	AT	A	deletion	ref|NC_001136|:1201847
YBR088C	2	C	T	SNV	ref|NC_001136|:1221921
YBR088C	5	C	A	SNV	ref|NC_001136|:1427566
YBR088C	2	G	T	SNV	ref|NC_001137|:72293
YBR088C	1	C	A	SNV	ref|NC_001137|:288449
YBR088C	1	C	A	SNV	ref|NC_001137|:361157
YBR088C	3	C	T	SNV	ref|NC_001137|:435803
YBR088C	7	C	T	SNV	ref|NC_001138|:217751
YBR088C	2	G	T	SNV	ref|NC_001139|:224917
YBR088C	8	C	A	SNV	ref|NC_001139|:322930
YBR088C	6	T	TA	insertion	ref|NC_001139|:388844
YBR088C	7	G	GTA	insertion	ref|NC_001139|:599292
YBR088C	4	GTAATATATATATATATGTATATATATATATATATA	G	deletion	ref|NC_001139|:644770
YBR088C	1	G	T	SNV	ref|NC_001139|:764637
YBR088C	1	A	G	SNV	ref|NC_001139|:989539
YBR088C	4	G	T	SNV	ref|NC_001140|:99336
YBR088C	8	T	C	SNV	ref|NC_001140|:141862
YBR088C	7	C	A	SNV	ref|NC_001140|:158314
YBR088C	2	G	A	SNV	ref|NC_001140|:224270
YBR088C	3	C	A	SNV	ref|NC_001140|:438834
YBR088C	6	T	G	SNV	ref|NC_001140|:467813
YBR088C	1	AT	A	deletion	ref|NC_001141|:325821
YBR088C	8	T	G	SNV	ref|NC_001141|:331585
YBR088C	5	T	C	SNV	ref|NC_001141|:347772
YBR088C	3	T	G	SNV	ref|NC_001142|:37445
YBR088C	7	G	T	SNV	ref|NC_001142|:221107
YBR088C	6	G	T	SNV	ref|NC_001142|:629075
YBR088C	6	G	A	SNV	ref|NC_001142|:663873
YBR088C	7	A	C	SNV	ref|NC_001143|:127084
YBR088C	4	GTCA	G	deletion	ref|NC_001143|:240679
YBR088C	3	G	A	SNV	ref|NC_001143|:581795
YBR088C	6	G	A	SNV	ref|NC_001143|:587671
YBR088C	2	G	T	SNV	ref|NC_001144|:159240
YBR088C	8	C	A	SNV	ref|NC_001144|:421957
YBR088C	1	C	T	SNV	ref|NC_001144|:546143
YBR088C	7	C	G	SNV	ref|NC_001144|:1012983
YBR088C	7	C	G	SNV	ref|NC_001145|:295246
YBR088C	3	G	A	SNV	ref|NC_001145|:448658
YBR088C	4	C	T	SNV	ref|NC_001145|:593607
YBR088C	8	TA	T	deletion	ref|NC_001146|:10371
YBR088C	4	C	G	SNV	ref|NC_001146|:57516
YBR088C	4	T	C	SNV	ref|NC_001146|:192762
YBR088C	3	G	T	SNV	ref|NC_001146|:551696
YBR088C	2	TTCGGTGGTTAAACAA	T	deletion	ref|NC_001146|:577027
YBR088C	7	GT	G	deletion	ref|NC_001146|:582674
YBR088C	7	C	T	SNV	ref|NC_001147|:20981
YBR088C	4	A	G	SNV	ref|NC_001147|:82630
YBR088C	2	T	C	SNV	ref|NC_001147|:279420
YBR088C	3	G	T	SNV	ref|NC_001147|:517799
YBR088C	8	C	A	SNV	ref|NC_001147|:582019
YBR088C	1	G	A	SNV	ref|NC_001147|:637986
YBR088C	1	C	A	SNV	ref|NC_001147|:661223
YBR088C	2	T	C	SNV	ref|NC_001147|:821615
YBR088C	2	G	C	SNV	ref|NC_001147|:973045
YBR088C	3	A	C	SNV	ref|NC_001147|:976253
YBR088C	5	C	T	SNV	ref|NC_001147|:977435
YBR088C	8	A	AAT	insertion	ref|NC_001147|:1003872
YBR088C	3	G	T	SNV	ref|NC_001148|:36323
YBR088C	8	A	AG	insertion	ref|NC_001148|:307881
YBR088C	7	TAGATCATGAAACGCCAATGAAAG	T	deletion	ref|NC_001148|:382413
YBR088C	8	C	A	SNV	ref|NC_001148|:514654
YBR088C	7	G	T	SNV	ref|NC_001148|:572236
YBR088C	3	C	T	SNV	ref|NC_001148|:616294
YBR088C	8	T	C	SNV	ref|NC_001148|:651879
YBR114W	3	GT	G	deletion	ref|NC_001134|:89802
YBR114W	3	A	G	SNV	ref|NC_001134|:183710
YBR114W	5	T	TGCTTGTGCTTGC	insertion	ref|NC_001134|:464139
YBR114W	3	C	G	SNV	ref|NC_001134|:482209
YBR114W	6	C	T	SNV	ref|NC_001134|:630388
YBR114W	8	CA	C	deletion	ref|NC_001134|:681503
YBR114W	1	G	C	SNV	ref|NC_001135|:63138
YBR114W	8	T	C	SNV	ref|NC_001135|:189678
YBR114W	7	G	T	SNV	ref|NC_001135|:198968
YBR114W	8	G	A	SNV	ref|NC_001136|:97125
YBR114W	5	C	G	SNV	ref|NC_001136|:98813
YBR114W	4	G	C	SNV	ref|NC_001136|:216297
YBR114W	7	C	A	SNV	ref|NC_001136|:256089
YBR114W	5	C	G	SNV	ref|NC_001136|:584312
YBR114W	6	T	C	SNV	ref|NC_001136|:670346
YBR114W	2	TG	T	deletion	ref|NC_001136|:676253
YBR114W	1	A	G	SNV	ref|NC_001136|:868887
YBR114W	7	GT	G	deletion	ref|NC_001136|:878345
YBR114W	7	A	T	SNV	ref|NC_001136|:878351
YBR114W	7	A	G	SNV	ref|NC_001136|:878372
YBR114W	7	C	T	SNV	ref|NC_001136|:878373
YBR114W	7	GA	G	deletion	ref|NC_001136|:878375
YBR114W	6	G	C	SNV	ref|NC_001136|:891887
YBR114W	7	C	G	SNV	ref|NC_001136|:1027229
YBR114W	7	T	C	SNV	ref|NC_001136|:1264915
YBR114W	8	TA	T	deletion	ref|NC_001136|:1352454
YBR114W	5	G	A	SNV	ref|NC_001137|:57315
YBR114W	4	CT	C	deletion	ref|NC_001138|:101479
YBR114W	4	G	T	SNV	ref|NC_001139|:136031
YBR114W	5	G	A	SNV	ref|NC_001139|:409323
YBR114W	1	G	C	SNV	ref|NC_001139|:781487
YBR114W	1	T	G	SNV	ref|NC_001139|:962385
YBR114W	6	G	C	SNV	ref|NC_001140|:206926
YBR114W	1	A	T	SNV	ref|NC_001140|:207640
YBR114W	8	TG	T	deletion	ref|NC_001140|:321853
YBR114W	3	C	T	SNV	ref|NC_001140|:388083
YBR114W	1	G	T	SNV	ref|NC_001140|:420747
YBR114W	7	T	G	SNV	ref|NC_001140|:431666
YBR114W	8	G	T	SNV	ref|NC_001141|:98256
YBR114W	7	G	A	SNV	ref|NC_001141|:183660
YBR114W	5	T	C	SNV	ref|NC_001141|:216592
YBR114W	1	C	A	SNV	ref|NC_001142|:630877
YBR114W	4	T	C	SNV	ref|NC_001142|:658239
YBR114W	5	A	C	SNV	ref|NC_001143|:115634
YBR114W	1	A	G	SNV	ref|NC_001143|:180936
YBR114W	5	A	G	SNV	ref|NC_001143|:264135
YBR114W	1	A	AC	insertion	ref|NC_001144|:11256
YBR114W	5	CCA	C	deletion	ref|NC_001144|:11303
YBR114W	3	G	A	SNV	ref|NC_001144|:107914
YBR114W	6	G	GCAGCAA	insertion	ref|NC_001144|:511545
YBR114W	2	A	G	SNV	ref|NC_001144|:688814
YBR114W	8	G	A	SNV	ref|NC_001144|:763411
YBR114W	5	A	G	SNV	ref|NC_001144|:775509
YBR114W	5	C	T	SNV	ref|NC_001144|:907872
YBR114W	2	GGT	G	deletion	ref|NC_001144|:1065078
YBR114W	6	G	T	SNV	ref|NC_001145|:83809
YBR114W	5	A	C	SNV	ref|NC_001145|:196303
YBR114W	5	G	A	SNV	ref|NC_001145|:260160
YBR114W	8	A	G	SNV	ref|NC_001145|:288732
YBR114W	5	T	C	SNV	ref|NC_001145|:350506
YBR114W	6	A	C	SNV	ref|NC_001145|:515027
YBR114W	2	G	GT	insertion	ref|NC_001145|:631963
YBR114W	3	G	A	SNV	ref|NC_001146|:52944
YBR114W	5	C	G	SNV	ref|NC_001146|:178086
YBR114W	7	T	C	SNV	ref|NC_001146|:764951
YBR114W	1	C	A	SNV	ref|NC_001147|:144524
YBR114W	1	C	A	SNV	ref|NC_001147|:322109
YBR114W	1	AAGAACATATCCTGGTAGGAGAACATATCCCGCTAGG	A	deletion	ref|NC_001147|:361780
YBR114W	8	A	G	SNV	ref|NC_001147|:583980
YBR114W	5	C	G	SNV	ref|NC_001147|:611044
YBR114W	5	A	C	SNV	ref|NC_001147|:749936
YBR114W	7	T	A	SNV	ref|NC_001147|:960857
YBR173C	6	C	T	SNV	ref|NC_001133|:22161
YBR173C	6	A	C	SNV	ref|NC_001134|:113377
YBR173C	6	G	A	SNV	ref|NC_001134|:306087
YBR173C	6	T	C	SNV	ref|NC_001134|:313567
YBR173C	4	C	A	SNV	ref|NC_001134|:336346
YBR173C	7	C	G	SNV	ref|NC_001134|:458920
YBR173C	8	A	G	SNV	ref|NC_001136|:268747
YBR173C	5	G	T	SNV	ref|NC_001136|:330010
YBR173C	7	G	A	SNV	ref|NC_001136|:492671
YBR173C	5	C	A	SNV	ref|NC_001136|:943567
YBR173C	1	A	G	SNV	ref|NC_001136|:1220804
YBR173C	3	T	A	SNV	ref|NC_001136|:1332873
YBR173C	5	C	A	SNV	ref|NC_001136|:1442544
YBR173C	8	C	A	SNV	ref|NC_001137|:369724
YBR173C	7	A	C	SNV	ref|NC_001137|:501387
YBR173C	1	A	T	SNV	ref|NC_001138|:62615
YBR173C	2	G	A	SNV	ref|NC_001139|:221892
YBR173C	2	C	T	SNV	ref|NC_001139|:281964
YBR173C	3	C	T	SNV	ref|NC_001139|:324738
YBR173C	7	C	T	SNV	ref|NC_001139|:345323
YBR173C	2	G	GGT	insertion	ref|NC_001139|:479633
YBR173C	4	T	A	SNV	ref|NC_001139|:817352
YBR173C	4	T	A	SNV	ref|NC_001139|:817359
YBR173C	4	A	C	SNV	ref|NC_001139|:817361
YBR173C	4	A	C	SNV	ref|NC_001139|:817363
YBR173C	4	A	C	SNV	ref|NC_001139|:817386
YBR173C	2	T	G	SNV	ref|NC_001139|:918392
YBR173C	1	C	G	SNV	ref|NC_001140|:374901
YBR173C	7	T	C	SNV	ref|NC_001140|:394909
YBR173C	3	A	G	SNV	ref|NC_001140|:477301
YBR173C	7	T	C	SNV	ref|NC_001141|:278720
YBR173C	7	C	A	SNV	ref|NC_001142|:219075
YBR173C	7	A	G	SNV	ref|NC_001142|:250244
YBR173C	1	TA	T	deletion	ref|NC_001142|:431337
YBR173C	5	A	C	SNV	ref|NC_001143|:92046
YBR173C	7	A	T	SNV	ref|NC_001143|:193817
YBR173C	7	GGGAGGTGCT	G	deletion	ref|NC_001143|:220773
YBR173C	8	G	A	SNV	ref|NC_001143|:231037
YBR173C	3	C	T	SNV	ref|NC_001143|:345578
YBR173C	8	C	A	SNV	ref|NC_001144|:11238
YBR173C	2	C	G	SNV	ref|NC_001144|:128528
YBR173C	6	G	A	SNV	ref|NC_001144|:390334
YBR173C	3	G	T	SNV	ref|NC_001145|:318590
YBR173C	4	G	T	SNV	ref|NC_001145|:465180
YBR173C	7	C	A	SNV	ref|NC_001146|:49000
YBR173C	3	G	T	SNV	ref|NC_001146|:52686
YBR173C	6	A	ATAGAATTATGTATTGCGGACTTTAG	insertion	ref|NC_001146|:174897
YBR173C	3	C	A	SNV	ref|NC_001146|:330878
YBR173C	8	C	T	SNV	ref|NC_001146|:422274
YBR173C	4	A	G	SNV	ref|NC_001146|:433530
YBR173C	3	G	A	SNV	ref|NC_001146|:478966
YBR173C	3	C	A	SNV	ref|NC_001146|:559442
YBR173C	8	T	G	SNV	ref|NC_001146|:735970
YBR173C	2	A	G	SNV	ref|NC_001147|:39674
YBR173C	7	C	CT	insertion	ref|NC_001147|:372480
YBR173C	6	C	A	SNV	ref|NC_001147|:472038
YBR173C	3	G	A	SNV	ref|NC_001147|:967238
YBR173C	8	C	G	SNV	ref|NC_001148|:40898
YBR173C	8	A	G	SNV	ref|NC_001148|:82518
YBR173C	5	C	T	SNV	ref|NC_001148|:467349
YBR173C	2	C	T	SNV	ref|NC_001148|:735788
YBR223C	8	C	G	SNV	ref|NC_001134|:20828
YBR223C	5	C	T	SNV	ref|NC_001134|:54261
YBR223C	5	T	A	SNV	ref|NC_001134|:249886
YBR223C	2	G	T	SNV	ref|NC_001134|:309312
YBR223C	6	C	T	SNV	ref|NC_001134|:381241
YBR223C	7	A	AC	insertion	ref|NC_001134|:561767
YBR223C	5	C	T	SNV	ref|NC_001134|:599083
YBR223C	4	T	C	SNV	ref|NC_001134|:640639
YBR223C	7	CA	C	deletion	ref|NC_001136|:90429
YBR223C	2	C	A	SNV	ref|NC_001136|:140428
YBR223C	7	G	A	SNV	ref|NC_001136|:165317
YBR223C	2	G	A	SNV	ref|NC_001136|:179816
YBR223C	3	G	C	SNV	ref|NC_001136|:637482
YBR223C	3	C	G	SNV	ref|NC_001136|:746772
YBR223C	2	A	C	SNV	ref|NC_001136|:1082834
YBR223C	8	C	G	SNV	ref|NC_001136|:1213091
YBR223C	7	G	A	SNV	ref|NC_001136|:1358027
YBR223C	7	C	G	SNV	ref|NC_001136|:1380368
YBR223C	5	CA	C	deletion	ref|NC_001137|:121621
YBR223C	3	C	A	SNV	ref|NC_001137|:305715
YBR223C	4	A	C	SNV	ref|NC_001137|:370706
YBR223C	1	T	G	SNV	ref|NC_001137|:484667
YBR223C	4	T	TA	insertion	ref|NC_001137|:545373
YBR223C	7	C	T	SNV	ref|NC_001137|:547983
YBR223C	5	T	TTTC	insertion	ref|NC_001138|:179312
YBR223C	4	G	A	SNV	ref|NC_001138|:180033
YBR223C	4	A	T	SNV	ref|NC_001139|:287710
YBR223C	4	G	A	SNV	ref|NC_001139|:518203
YBR223C	6	C	T	SNV	ref|NC_001139|:542603
YBR223C	8	C	T	SNV	ref|NC_001139|:948115
YBR223C	1	G	A	SNV	ref|NC_001139|:1005140
YBR223C	8	C	T	SNV	ref|NC_001139|:1058643
YBR223C	6	G	T	SNV	ref|NC_001140|:27662
YBR223C	4	G	A	SNV	ref|NC_001140|:148065
YBR223C	1	T	C	SNV	ref|NC_001140|:239677
YBR223C	3	T	TTAATAATAATAA	insertion	ref|NC_001140|:391827
YBR223C	2	G	C	SNV	ref|NC_001140|:462173
YBR223C	8	C	G	SNV	ref|NC_001141|:381752
YBR223C	5	T	C	SNV	ref|NC_001142|:59136
YBR223C	7	T	TA	insertion	ref|NC_001142|:145130
YBR223C	7	T	A	SNV	ref|NC_001142|:145134
YBR223C	8	A	C	SNV	ref|NC_001142|:201421
YBR223C	2	A	C	SNV	ref|NC_001142|:579007
YBR223C	3	G	A	SNV	ref|NC_001142|:635472
YBR223C	2	A	T	SNV	ref|NC_001143|:54305
YBR223C	8	T	C	SNV	ref|NC_001143|:221068
YBR223C	3	C	T	SNV	ref|NC_001143|:361895
YBR223C	7	G	A	SNV	ref|NC_001143|:406034
YBR223C	6	A	C	SNV	ref|NC_001143|:599879
YBR223C	2	A	C	SNV	ref|NC_001144|:11250
YBR223C	3	ATAGCAGCTTGGTTCT	A	deletion	ref|NC_001144|:97310
YBR223C	1	C	G	SNV	ref|NC_001144|:223653
YBR223C	6	T	A	SNV	ref|NC_001144|:274978
YBR223C	5	C	A	SNV	ref|NC_001144|:442399
YBR223C	2	A	G	SNV	ref|NC_001144|:489466
YBR223C	2	TC	T	deletion	ref|NC_001144|:489467
YBR223C	2	T	G	SNV	ref|NC_001144|:489470
YBR223C	7	G	GT	insertion	ref|NC_001144|:657926
YBR223C	6	G	C	SNV	ref|NC_001144|:678973
YBR223C	1	T	C	SNV	ref|NC_001144|:851307
YBR223C	8	T	C	SNV	ref|NC_001144|:904725
YBR223C	6	GGT	G	deletion	ref|NC_001144|:1065078
YBR223C	3	TG	T	deletion	ref|NC_001144|:1065131
YBR223C	5	A	G	SNV	ref|NC_001145|:115782
YBR223C	6	T	A	SNV	ref|NC_001145|:161441
YBR223C	1	A	AATG	insertion	ref|NC_001145|:209870
YBR223C	2	C	G	SNV	ref|NC_001145|:409575
YBR223C	4	T	G	SNV	ref|NC_001145|:421092
YBR223C	3	A	T	SNV	ref|NC_001145|:499217
YBR223C	1	T	C	SNV	ref|NC_001145|:514829
YBR223C	2	G	C	SNV	ref|NC_001145|:812497
YBR223C	7	G	A	SNV	ref|NC_001146|:495726
YBR223C	4	C	G	SNV	ref|NC_001146|:639786
YBR223C	4	C	T	SNV	ref|NC_001147|:51854
YBR223C	4	G	T	SNV	ref|NC_001147|:146689
YBR223C	4	A	T	SNV	ref|NC_001147|:155277
YBR223C	2	A	T	SNV	ref|NC_001147|:571249
YBR223C	5	T	TCA	insertion	ref|NC_001147|:586835
YBR223C	8	G	C	SNV	ref|NC_001147|:623230
YBR223C	2	G	C	SNV	ref|NC_001147|:859731
YBR223C	6	G	C	SNV	ref|NC_001148|:330822
YBR223C	5	C	T	SNV	ref|NC_001148|:462741
YBR223C	3	T	A	SNV	ref|NC_001148|:540746
YBR223C	6	T	A	SNV	ref|NC_001148|:572388
YBR223C	2	A	G	SNV	ref|NC_001148|:662879
YBR223C	5	G	A	SNV	ref|NC_001148|:925311
YBR252W	2	C	A	SNV	ref|NC_001134|:126938
YBR252W	7	C	A	SNV	ref|NC_001134|:163628
YBR252W	3	G	T	SNV	ref|NC_001134|:463117
YBR252W	3	C	T	SNV	ref|NC_001134|:559077
YBR252W	3	T	C	SNV	ref|NC_001134|:762632
YBR252W	3	G	A	SNV	ref|NC_001136|:116831
YBR252W	3	C	G	SNV	ref|NC_001136|:129504
YBR252W	1	T	C	SNV	ref|NC_001136|:336521
YBR252W	3	G	A	SNV	ref|NC_001136|:945872
YBR252W	2	T	C	SNV	ref|NC_001136|:1039482
YBR252W	6	A	G	SNV	ref|NC_001137|:14031
YBR252W	4	G	A	SNV	ref|NC_001137|:53533
YBR252W	7	CA	C	deletion	ref|NC_001137|:69230
YBR252W	1	C	CAA	insertion	ref|NC_001138|:210729
YBR252W	4	C	CAA	insertion	ref|NC_001138|:210729
YBR252W	1	C	A	SNV	ref|NC_001139|:50584
YBR252W	5	C	G	SNV	ref|NC_001139|:384912
YBR252W	1	A	G	SNV	ref|NC_001139|:409672
YBR252W	5	G	GT	insertion	ref|NC_001139|:465811
YBR252W	1	C	A	SNV	ref|NC_001139|:498611
YBR252W	4	C	A	SNV	ref|NC_001139|:983924
YBR252W	6	A	G	SNV	ref|NC_001140|:490908
YBR252W	2	T	C	SNV	ref|NC_001141|:392742
YBR252W	6	A	G	SNV	ref|NC_001142|:108220
YBR252W	8	G	A	SNV	ref|NC_001142|:574310
YBR252W	4	C	A	SNV	ref|NC_001142|:625763
YBR252W	6	A	G	SNV	ref|NC_001142|:672249
YBR252W	1	T	C	SNV	ref|NC_001143|:645235
YBR252W	1	A	AC	insertion	ref|NC_001144|:11256
YBR252W	3	A	AC	insertion	ref|NC_001144|:11256
YBR252W	5	C	CA	insertion	ref|NC_001144|:11258
YBR252W	5	A	C	SNV	ref|NC_001144|:11262
YBR252W	4	C	G	SNV	ref|NC_001144|:746706
YBR252W	8	GGT	G	deletion	ref|NC_001144|:1065078
YBR252W	2	G	T	SNV	ref|NC_001145|:259187
YBR252W	8	C	A	SNV	ref|NC_001145|:514989
YBR252W	5	T	C	SNV	ref|NC_001145|:734126
YBR252W	6	C	T	SNV	ref|NC_001146|:35496
YBR252W	8	T	C	SNV	ref|NC_001146|:312729
YBR252W	5	A	C	SNV	ref|NC_001146|:370899
YBR252W	3	G	C	SNV	ref|NC_001146|:373505
YBR252W	2	A	C	SNV	ref|NC_001146|:745750
YBR252W	5	C	T	SNV	ref|NC_001147|:167743
YBR252W	1	T	A	SNV	ref|NC_001147|:313306
YBR252W	7	T	C	SNV	ref|NC_001147|:339456
YBR252W	7	T	C	SNV	ref|NC_001147|:383009
YBR252W	6	G	T	SNV	ref|NC_001147|:481014
YBR252W	7	A	T	SNV	ref|NC_001147|:906477
YBR252W	7	C	A	SNV	ref|NC_001148|:763423
YBR252W	7	G	A	SNV	ref|NC_001148|:911701
YBR274W	8	C	T	SNV	ref|NC_001133|:32674
YBR274W	7	CT	C	deletion	ref|NC_001134|:206404
YBR274W	4	G	A	SNV	ref|NC_001134|:334974
YBR274W	1	CT	C	deletion	ref|NC_001134|:393197
YBR274W	7	G	C	SNV	ref|NC_001134|:397457
YBR274W	3	G	GCAA	insertion	ref|NC_001134|:780428
YBR274W	1	A	C	SNV	ref|NC_001135|:101226
YBR274W	6	G	A	SNV	ref|NC_001135|:160369
YBR274W	8	C	A	SNV	ref|NC_001135|:177100
YBR274W	1	G	T	SNV	ref|NC_001136|:177484
YBR274W	6	C	T	SNV	ref|NC_001136|:238115
YBR274W	8	C	T	SNV	ref|NC_001136|:282132
YBR274W	7	C	G	SNV	ref|NC_001136|:387615
YBR274W	2	A	C	SNV	ref|NC_001136|:579253
YBR274W	6	A	G	SNV	ref|NC_001136|:777778
YBR274W	3	G	T	SNV	ref|NC_001136|:802665
YBR274W	4	A	C	SNV	ref|NC_001136|:1091155
YBR274W	4	C	A	SNV	ref|NC_001136|:1091156
YBR274W	3	G	C	SNV	ref|NC_001136|:1257433
YBR274W	8	C	T	SNV	ref|NC_001136|:1276420
YBR274W	4	C	A	SNV	ref|NC_001136|:1325081
YBR274W	4	T	G	SNV	ref|NC_001136|:1326156
YBR274W	5	G	T	SNV	ref|NC_001137|:206519
YBR274W	4	C	G	SNV	ref|NC_001138|:165950
YBR274W	4	G	A	SNV	ref|NC_001139|:81998
YBR274W	5	G	T	SNV	ref|NC_001139|:302917
YBR274W	5	C	T	SNV	ref|NC_001139|:774416
YBR274W	7	C	T	SNV	ref|NC_001140|:480000
YBR274W	6	G	T	SNV	ref|NC_001141|:427765
YBR274W	3	A	C	SNV	ref|NC_001142|:211699
YBR274W	3	T	A	SNV	ref|NC_001142|:665424
YBR274W	4	T	G	SNV	ref|NC_001142|:669813
YBR274W	5	A	T	SNV	ref|NC_001143|:217067
YBR274W	3	G	T	SNV	ref|NC_001143|:441976
YBR274W	4	T	A	SNV	ref|NC_001144|:72968
YBR274W	3	T	G	SNV	ref|NC_001144|:370337
YBR274W	7	T	A	SNV	ref|NC_001144|:805583
YBR274W	2	G	A	SNV	ref|NC_001145|:66586
YBR274W	2	C	G	SNV	ref|NC_001145|:169820
YBR274W	4	C	A	SNV	ref|NC_001145|:440813
YBR274W	8	A	C	SNV	ref|NC_001145|:442598
YBR274W	7	C	CTGCTGT	insertion	ref|NC_001145|:588606
YBR274W	6	T	A	SNV	ref|NC_001146|:370868
YBR274W	7	G	A	SNV	ref|NC_001146|:594392
YBR274W	7	A	T	SNV	ref|NC_001147|:238026
YBR274W	7	G	T	SNV	ref|NC_001147|:307221
YBR274W	7	G	A	SNV	ref|NC_001147|:398032
YBR274W	3	A	C	SNV	ref|NC_001147|:670532
YBR274W	6	G	T	SNV	ref|NC_001147|:899052
YBR274W	3	G	A	SNV	ref|NC_001148|:268962
YBR274W	5	C	T	SNV	ref|NC_001148|:333650
YBR274W	6	A	C	SNV	ref|NC_001148|:403308
YBR274W	5	C	A	SNV	ref|NC_001148|:640588
YBR274W	1	G	T	SNV	ref|NC_001148|:775857
YBR274W	8	A	C	SNV	ref|NC_001148|:906076
YBR278W	4	C	G	SNV	ref|NC_001133|:30352
YBR278W	2	G	A	SNV	ref|NC_001133|:54878
YBR278W	1	G	T	SNV	ref|NC_001133|:183127
YBR278W	8	G	C	SNV	ref|NC_001134|:10466
YBR278W	6	C	T	SNV	ref|NC_001134|:89314
YBR278W	6	G	T	SNV	ref|NC_001134|:108732
YBR278W	7	T	G	SNV	ref|NC_001134|:466659
YBR278W	2	C	A	SNV	ref|NC_001134|:511384
YBR278W	6	G	C	SNV	ref|NC_001134|:547553
YBR278W	6	G	A	SNV	ref|NC_001134|:561992
YBR278W	3	A	G	SNV	ref|NC_001134|:574659
YBR278W	4	G	T	SNV	ref|NC_001134|:638230
YBR278W	5	C	A	SNV	ref|NC_001134|:670070
YBR278W	4	T	C	SNV	ref|NC_001134|:674173
YBR278W	4	G	T	SNV	ref|NC_001134|:707665
YBR278W	4	C	A	SNV	ref|NC_001134|:733103
YBR278W	6	G	A	SNV	ref|NC_001134|:735384
YBR278W	4	C	G	SNV	ref|NC_001134|:750482
YBR278W	6	G	C	SNV	ref|NC_001134|:774369
YBR278W	8	CA	C	deletion	ref|NC_001134|:783508
YBR278W	6	G	A	SNV	ref|NC_001134|:788676
YBR278W	5	T	C	SNV	ref|NC_001135|:171860
YBR278W	8	G	A	SNV	ref|NC_001135|:246302
YBR278W	2	T	G	SNV	ref|NC_001135|:254417
YBR278W	6	G	A	SNV	ref|NC_001136|:48056
YBR278W	4	A	AAAATAAATAAAT	insertion	ref|NC_001136|:149113
YBR278W	8	T	C	SNV	ref|NC_001136|:295334
YBR278W	1	G	A	SNV	ref|NC_001136|:304084
YBR278W	5	C	CTGTT	insertion	ref|NC_001136|:357118
YBR278W	4	G	C	SNV	ref|NC_001136|:377097
YBR278W	7	A	ATTG	insertion	ref|NC_001136|:390438
YBR278W	7	C	A	SNV	ref|NC_001136|:490716
YBR278W	4	G	A	SNV	ref|NC_001136|:624242
YBR278W	6	G	A	SNV	ref|NC_001136|:757178
YBR278W	1	C	G	SNV	ref|NC_001136|:774726
YBR278W	6	T	A	SNV	ref|NC_001136|:776906
YBR278W	2	T	C	SNV	ref|NC_001136|:779531
YBR278W	2	T	C	SNV	ref|NC_001136|:811420
YBR278W	4	G	A	SNV	ref|NC_001136|:907960
YBR278W	7	G	T	SNV	ref|NC_001136|:1287527
YBR278W	4	A	G	SNV	ref|NC_001136|:1362920
YBR278W	6	T	C	SNV	ref|NC_001136|:1364299
YBR278W	1	G	T	SNV	ref|NC_001137|:221313
YBR278W	6	A	C	SNV	ref|NC_001137|:234083
YBR278W	2	G	A	SNV	ref|NC_001137|:271280
YBR278W	6	C	G	SNV	ref|NC_001137|:292357
YBR278W	3	C	G	SNV	ref|NC_001137|:442454
YBR278W	6	C	A	SNV	ref|NC_001138|:13841
YBR278W	1	A	AT	insertion	ref|NC_001138|:31532
YBR278W	8	A	C	SNV	ref|NC_001138|:54403
YBR278W	2	C	T	SNV	ref|NC_001138|:152262
YBR278W	4	A	C	SNV	ref|NC_001139|:10735
YBR278W	2	A	G	SNV	ref|NC_001139|:23882
YBR278W	5	A	G	SNV	ref|NC_001139|:37717
YBR278W	2	G	T	SNV	ref|NC_001139|:82744
YBR278W	6	G	C	SNV	ref|NC_001139|:103689
YBR278W	4	G	C	SNV	ref|NC_001139|:122253
YBR278W	7	G	C	SNV	ref|NC_001139|:122650
YBR278W	4	C	T	SNV	ref|NC_001139|:198807
YBR278W	7	C	A	SNV	ref|NC_001139|:305573
YBR278W	7	A	G	SNV	ref|NC_001139|:394048
YBR278W	6	GA	G	deletion	ref|NC_001139|:555347
YBR278W	8	G	C	SNV	ref|NC_001139|:610987
YBR278W	6	T	C	SNV	ref|NC_001139|:621953
YBR278W	5	G	C	SNV	ref|NC_001139|:673875
YBR278W	1	G	C	SNV	ref|NC_001139|:745058
YBR278W	1	C	T	SNV	ref|NC_001139|:876416
YBR278W	4	G	C	SNV	ref|NC_001139|:998719
YBR278W	3	C	G	SNV	ref|NC_001139|:1004433
YBR278W	7	C	T	SNV	ref|NC_001139|:1015892
YBR278W	3	C	CA	insertion	ref|NC_001139|:1048534
YBR278W	2	G	T	SNV	ref|NC_001139|:1050325
YBR278W	2	C	G	SNV	ref|NC_001139|:1065115
YBR278W	4	A	G	SNV	ref|NC_001139|:1067848
YBR278W	5	C	G	SNV	ref|NC_001140|:227308
YBR278W	2	T	C	SNV	ref|NC_001140|:353595
YBR278W	4	C	G	SNV	ref|NC_001140|:364717
YBR278W	4	T	C	SNV	ref|NC_001141|:30587
YBR278W	6	C	G	SNV	ref|NC_001141|:104148
YBR278W	3	TTCC	T	deletion	ref|NC_001141|:128717
YBR278W	6	G	C	SNV	ref|NC_001141|:238828
YBR278W	4	C	A	SNV	ref|NC_001141|:251402
YBR278W	4	C	A	SNV	ref|NC_001141|:255387
YBR278W	1	C	T	SNV	ref|NC_001141|:272332
YBR278W	5	T	C	SNV	ref|NC_001142|:25320
YBR278W	4	G	T	SNV	ref|NC_001142|:316908
YBR278W	1	T	C	SNV	ref|NC_001142|:531901
YBR278W	1	C	T	SNV	ref|NC_001142|:531908
YBR278W	5	G	A	SNV	ref|NC_001142|:656109
YBR278W	4	G	GA	insertion	ref|NC_001142|:721544
YBR278W	3	G	T	SNV	ref|NC_001143|:29356
YBR278W	3	G	A	SNV	ref|NC_001143|:127369
YBR278W	8	A	C	SNV	ref|NC_001143|:309747
YBR278W	2	C	T	SNV	ref|NC_001143|:348448
YBR278W	3	C	A	SNV	ref|NC_001143|:417554
YBR278W	1	C	G	SNV	ref|NC_001143|:554753
YBR278W	6	A	G	SNV	ref|NC_001144|:26930
YBR278W	4	G	A	SNV	ref|NC_001144|:99705
YBR278W	6	AT	A	deletion	ref|NC_001144|:282684
YBR278W	3	C	A	SNV	ref|NC_001144|:554804
YBR278W	1	A	C	SNV	ref|NC_001144|:705436
YBR278W	8	T	G	SNV	ref|NC_001144|:848560
YBR278W	3	A	C	SNV	ref|NC_001144|:870072
YBR278W	1	CA	C	deletion	ref|NC_001144|:934342
YBR278W	5	C	G	SNV	ref|NC_001144|:961193
YBR278W	2	T	G	SNV	ref|NC_001144|:995439
YBR278W	3	A	G	SNV	ref|NC_001144|:1006980
YBR278W	2	A	AT	insertion	ref|NC_001144|:1042663
YBR278W	6	A	G	SNV	ref|NC_001145|:14912
YBR278W	6	C	T	SNV	ref|NC_001145|:147543
YBR278W	7	A	G	SNV	ref|NC_001145|:190068
YBR278W	4	C	T	SNV	ref|NC_001145|:294827
YBR278W	2	G	T	SNV	ref|NC_001145|:396906
YBR278W	8	C	G	SNV	ref|NC_001145|:422702
YBR278W	2	A	G	SNV	ref|NC_001145|:430234
YBR278W	6	T	C	SNV	ref|NC_001145|:471880
YBR278W	4	G	T	SNV	ref|NC_001145|:548238
YBR278W	7	G	GA	insertion	ref|NC_001145|:552012
YBR278W	4	G	C	SNV	ref|NC_001145|:574660
YBR278W	4	C	A	SNV	ref|NC_001145|:710842
YBR278W	8	G	C	SNV	ref|NC_001145|:721353
YBR278W	8	C	A	SNV	ref|NC_001145|:743933
YBR278W	7	A	G	SNV	ref|NC_001146|:10157
YBR278W	3	T	TCA	insertion	ref|NC_001146|:13145
YBR278W	4	G	T	SNV	ref|NC_001146|:63685
YBR278W	4	C	T	SNV	ref|NC_001146|:138982
YBR278W	5	G	T	SNV	ref|NC_001146|:178119
YBR278W	8	G	GC	insertion	ref|NC_001146|:221367
YBR278W	6	A	G	SNV	ref|NC_001146|:405825
YBR278W	6	G	T	SNV	ref|NC_001146|:440690
YBR278W	3	A	G	SNV	ref|NC_001146|:446610
YBR278W	4	G	GA	insertion	ref|NC_001146|:457854
YBR278W	4	T	A	SNV	ref|NC_001146|:457862
YBR278W	5	T	C	SNV	ref|NC_001146|:747841
YBR278W	6	C	A	SNV	ref|NC_001146|:768697
YBR278W	1	C	CATACTGCGTT	insertion	ref|NC_001147|:55102
YBR278W	3	T	A	SNV	ref|NC_001147|:67540
YBR278W	6	A	T	SNV	ref|NC_001147|:300176
YBR278W	5	TAACAATAACAAC	T	deletion	ref|NC_001147|:535160
YBR278W	3	C	G	SNV	ref|NC_001147|:543923
YBR278W	8	G	T	SNV	ref|NC_001147|:552709
YBR278W	3	G	C	SNV	ref|NC_001147|:601787
YBR278W	2	A	C	SNV	ref|NC_001147|:686515
YBR278W	5	T	C	SNV	ref|NC_001147|:697649
YBR278W	6	T	A	SNV	ref|NC_001147|:722940
YBR278W	6	A	C	SNV	ref|NC_001147|:754070
YBR278W	2	C	T	SNV	ref|NC_001147|:1059820
YBR278W	6	G	T	SNV	ref|NC_001148|:15829
YBR278W	1	G	C	SNV	ref|NC_001148|:28694
YBR278W	5	T	C	SNV	ref|NC_001148|:111585
YBR278W	2	C	A	SNV	ref|NC_001148|:172832
YBR278W	8	T	A	SNV	ref|NC_001148|:246412
YBR278W	7	A	G	SNV	ref|NC_001148|:445685
YBR278W	4	A	G	SNV	ref|NC_001148|:621041
YBR278W	5	C	A	SNV	ref|NC_001148|:672316
YBR278W	2	A	T	SNV	ref|NC_001148|:796137
YBR278W	1	C	A	SNV	ref|NC_001148|:878267
YBR278W	6	T	G	SNV	ref|NC_001148|:885705
YCR014C	1	G	T	SNV	ref|NC_001133|:17413
YCR014C	6	T	G	SNV	ref|NC_001134|:143743
YCR014C	2	T	C	SNV	ref|NC_001134|:162889
YCR014C	6	G	A	SNV	ref|NC_001134|:407866
YCR014C	5	A	T	SNV	ref|NC_001134|:431082
YCR014C	5	C	G	SNV	ref|NC_001135|:83153
YCR014C	2	T	G	SNV	ref|NC_001135|:108911
YCR014C	8	A	G	SNV	ref|NC_001136|:54718
YCR014C	6	C	T	SNV	ref|NC_001136|:302906
YCR014C	2	A	C	SNV	ref|NC_001136|:322137
YCR014C	2	T	C	SNV	ref|NC_001136|:486954
YCR014C	8	G	C	SNV	ref|NC_001136|:495058
YCR014C	8	A	G	SNV	ref|NC_001136|:608104
YCR014C	1	T	A	SNV	ref|NC_001136|:823350
YCR014C	7	G	T	SNV	ref|NC_001136|:1112860
YCR014C	1	C	T	SNV	ref|NC_001136|:1264912
YCR014C	5	G	T	SNV	ref|NC_001137|:157980
YCR014C	6	G	C	SNV	ref|NC_001137|:236938
YCR014C	1	G	T	SNV	ref|NC_001137|:452242
YCR014C	8	G	T	SNV	ref|NC_001137|:491735
YCR014C	6	G	A	SNV	ref|NC_001138|:16881
YCR014C	7	G	GTA	insertion	ref|NC_001139|:272322
YCR014C	2	G	A	SNV	ref|NC_001139|:328042
YCR014C	1	G	A	SNV	ref|NC_001139|:341075
YCR014C	8	A	G	SNV	ref|NC_001139|:526238
YCR014C	2	T	A	SNV	ref|NC_001139|:1028404
YCR014C	7	A	AT	insertion	ref|NC_001139|:1050785
YCR014C	2	G	T	SNV	ref|NC_001140|:51992
YCR014C	3	G	GTGTTTT	insertion	ref|NC_001140|:378120
YCR014C	3	C	A	SNV	ref|NC_001140|:416328
YCR014C	1	G	GAGC	insertion	ref|NC_001141|:49507
YCR014C	8	C	T	SNV	ref|NC_001141|:131457
YCR014C	6	T	TC	insertion	ref|NC_001141|:169788
YCR014C	3	A	T	SNV	ref|NC_001142|:170009
YCR014C	2	T	A	SNV	ref|NC_001142|:332878
YCR014C	8	G	C	SNV	ref|NC_001142|:450158
YCR014C	4	T	G	SNV	ref|NC_001142|:556633
YCR014C	6	G	T	SNV	ref|NC_001142|:673339
YCR014C	3	G	T	SNV	ref|NC_001144|:26470
YCR014C	6	G	A	SNV	ref|NC_001144|:199083
YCR014C	6	G	T	SNV	ref|NC_001144|:203317
YCR014C	2	A	T	SNV	ref|NC_001144|:637713
YCR014C	4	G	A	SNV	ref|NC_001144|:958935
YCR014C	7	G	A	SNV	ref|NC_001145|:86541
YCR014C	6	G	T	SNV	ref|NC_001145|:171716
YCR014C	2	G	T	SNV	ref|NC_001145|:716506
YCR014C	3	G	A	SNV	ref|NC_001145|:820536
YCR014C	6	ACAACAGCAACAG	A	deletion	ref|NC_001146|:579948
YCR014C	7	C	T	SNV	ref|NC_001147|:260723
YCR014C	2	C	G	SNV	ref|NC_001147|:619686
YCR014C	8	T	C	SNV	ref|NC_001147|:900892
YCR014C	7	C	T	SNV	ref|NC_001147|:963464
YCR014C	6	G	T	SNV	ref|NC_001148|:726608
YCR014C	5	G	A	SNV	ref|NC_001148|:860352
YCR066W	4	C	T	SNV	ref|NC_001133|:12118
YCR066W	4	T	C	SNV	ref|NC_001133|:24491
YCR066W	4	C	T	SNV	ref|NC_001133|:24514
YCR066W	1	G	T	SNV	ref|NC_001133|:61089
YCR066W	5	G	A	SNV	ref|NC_001133|:81360
YCR066W	1	C	A	SNV	ref|NC_001133|:106727
YCR066W	1	G	A	SNV	ref|NC_001134|:153558
YCR066W	1	T	C	SNV	ref|NC_001134|:222710
YCR066W	7	T	A	SNV	ref|NC_001134|:302498
YCR066W	7	A	T	SNV	ref|NC_001134|:316209
YCR066W	5	A	G	SNV	ref|NC_001134|:319529
YCR066W	6	C	A	SNV	ref|NC_001134|:340250
YCR066W	2	C	T	SNV	ref|NC_001134|:437909
YCR066W	4	C	T	SNV	ref|NC_001134|:455805
YCR066W	7	A	T	SNV	ref|NC_001134|:467677
YCR066W	5	G	C	SNV	ref|NC_001134|:505666
YCR066W	1	C	A	SNV	ref|NC_001134|:522017
YCR066W	6	G	C	SNV	ref|NC_001134|:539069
YCR066W	4	C	T	SNV	ref|NC_001134|:547806
YCR066W	5	C	T	SNV	ref|NC_001134|:733193
YCR066W	1	T	G	SNV	ref|NC_001134|:762354
YCR066W	2	C	T	SNV	ref|NC_001134|:790328
YCR066W	4	A	G	SNV	ref|NC_001135|:193420
YCR066W	5	G	GTACATACATACATACACACA	insertion	ref|NC_001135|:247924
YCR066W	4	C	A	SNV	ref|NC_001136|:26151
YCR066W	7	C	A	SNV	ref|NC_001136|:152364
YCR066W	4	C	A	SNV	ref|NC_001136|:184416
YCR066W	3	G	T	SNV	ref|NC_001136|:213573
YCR066W	5	C	T	SNV	ref|NC_001136|:228244
YCR066W	3	G	A	SNV	ref|NC_001136|:261536
YCR066W	4	G	T	SNV	ref|NC_001136|:267388
YCR066W	2	T	A	SNV	ref|NC_001136|:280882
YCR066W	8	G	T	SNV	ref|NC_001136|:288437
YCR066W	8	G	A	SNV	ref|NC_001136|:288527
YCR066W	8	G	T	SNV	ref|NC_001136|:558953
YCR066W	8	A	C	SNV	ref|NC_001136|:581783
YCR066W	4	C	A	SNV	ref|NC_001136|:611985
YCR066W	2	C	A	SNV	ref|NC_001136|:737975
YCR066W	5	G	GT	insertion	ref|NC_001136|:782458
YCR066W	8	G	C	SNV	ref|NC_001136|:832397
YCR066W	4	C	A	SNV	ref|NC_001136|:956519
YCR066W	5	G	T	SNV	ref|NC_001136|:961730
YCR066W	1	T	C	SNV	ref|NC_001136|:970548
YCR066W	2	C	T	SNV	ref|NC_001136|:1081649
YCR066W	1	G	T	SNV	ref|NC_001136|:1136627
YCR066W	4	A	T	SNV	ref|NC_001136|:1203637
YCR066W	1	C	CA	insertion	ref|NC_001136|:1222749
YCR066W	6	G	C	SNV	ref|NC_001136|:1269588
YCR066W	4	C	T	SNV	ref|NC_001136|:1340751
YCR066W	1	C	T	SNV	ref|NC_001136|:1390927
YCR066W	3	G	C	SNV	ref|NC_001136|:1402241
YCR066W	6	C	A	SNV	ref|NC_001137|:123773
YCR066W	2	G	T	SNV	ref|NC_001137|:127696
YCR066W	4	C	T	SNV	ref|NC_001137|:275486
YCR066W	5	C	T	SNV	ref|NC_001137|:316833
YCR066W	4	G	A	SNV	ref|NC_001137|:342512
YCR066W	1	C	T	SNV	ref|NC_001137|:382790
YCR066W	6	G	T	SNV	ref|NC_001137|:390828
YCR066W	1	G	A	SNV	ref|NC_001137|:460930
YCR066W	5	C	A	SNV	ref|NC_001137|:470372
YCR066W	1	G	A	SNV	ref|NC_001137|:473638
YCR066W	4	C	T	SNV	ref|NC_001137|:524744
YCR066W	3	C	A	SNV	ref|NC_001138|:42164
YCR066W	2	C	CT	insertion	ref|NC_001139|:98776
YCR066W	3	T	G	SNV	ref|NC_001139|:175460
YCR066W	2	A	C	SNV	ref|NC_001139|:225760
YCR066W	2	C	A	SNV	ref|NC_001139|:233683
YCR066W	1	T	TCAA	insertion	ref|NC_001139|:245641
YCR066W	6	G	T	SNV	ref|NC_001139|:345639
YCR066W	3	C	T	SNV	ref|NC_001139|:372163
YCR066W	4	T	TA	insertion	ref|NC_001139|:412423
YCR066W	2	A	ATTG	insertion	ref|NC_001139|:469242
YCR066W	5	C	A	SNV	ref|NC_001139|:512143
YCR066W	5	G	C	SNV	ref|NC_001139|:518298
YCR066W	5	C	A	SNV	ref|NC_001139|:541804
YCR066W	1	C	G	SNV	ref|NC_001139|:544905
YCR066W	1	A	T	SNV	ref|NC_001139|:624851
YCR066W	2	G	C	SNV	ref|NC_001139|:643225
YCR066W	1	A	G	SNV	ref|NC_001139|:652440
YCR066W	2	A	G	SNV	ref|NC_001139|:752396
YCR066W	1	C	A	SNV	ref|NC_001139|:783356
YCR066W	3	G	A	SNV	ref|NC_001139|:833408
YCR066W	6	G	A	SNV	ref|NC_001139|:853468
YCR066W	7	A	T	SNV	ref|NC_001139|:960495
YCR066W	5	C	A	SNV	ref|NC_001139|:994848
YCR066W	1	A	C	SNV	ref|NC_001139|:1016123
YCR066W	1	G	A	SNV	ref|NC_001139|:1042109
YCR066W	5	G	GA	insertion	ref|NC_001139|:1063282
YCR066W	8	C	T	SNV	ref|NC_001140|:30125
YCR066W	1	G	A	SNV	ref|NC_001140|:31184
YCR066W	6	G	A	SNV	ref|NC_001140|:246857
YCR066W	3	T	A	SNV	ref|NC_001140|:254275
YCR066W	3	C	T	SNV	ref|NC_001140|:260310
YCR066W	6	C	A	SNV	ref|NC_001140|:262533
YCR066W	4	G	A	SNV	ref|NC_001140|:264772
YCR066W	5	C	A	SNV	ref|NC_001140|:318754
YCR066W	1	G	A	SNV	ref|NC_001140|:342675
YCR066W	3	G	A	SNV	ref|NC_001140|:348211
YCR066W	2	C	T	SNV	ref|NC_001140|:369792
YCR066W	7	G	A	SNV	ref|NC_001140|:380844
YCR066W	6	C	A	SNV	ref|NC_001140|:484488
YCR066W	3	G	A	SNV	ref|NC_001140|:487467
YCR066W	5	C	T	SNV	ref|NC_001140|:494829
YCR066W	1	A	T	SNV	ref|NC_001140|:516086
YCR066W	8	A	T	SNV	ref|NC_001141|:20749
YCR066W	2	G	A	SNV	ref|NC_001141|:50128
YCR066W	3	G	A	SNV	ref|NC_001141|:64860
YCR066W	1	C	A	SNV	ref|NC_001141|:83815
YCR066W	2	A	T	SNV	ref|NC_001141|:104315
YCR066W	1	G	A	SNV	ref|NC_001141|:152958
YCR066W	3	T	A	SNV	ref|NC_001141|:200123
YCR066W	1	T	A	SNV	ref|NC_001141|:218403
YCR066W	3	C	A	SNV	ref|NC_001141|:239538
YCR066W	4	C	A	SNV	ref|NC_001141|:422170
YCR066W	5	T	A	SNV	ref|NC_001142|:37508
YCR066W	4	C	A	SNV	ref|NC_001142|:70854
YCR066W	6	G	T	SNV	ref|NC_001142|:102240
YCR066W	6	G	T	SNV	ref|NC_001142|:144297
YCR066W	7	A	T	SNV	ref|NC_001142|:210819
YCR066W	8	G	A	SNV	ref|NC_001142|:225442
YCR066W	3	T	A	SNV	ref|NC_001142|:241734
YCR066W	6	C	A	SNV	ref|NC_001142|:402408
YCR066W	6	A	G	SNV	ref|NC_001142|:415510
YCR066W	5	G	T	SNV	ref|NC_001142|:418697
YCR066W	5	G	GT	insertion	ref|NC_001142|:436624
YCR066W	2	G	T	SNV	ref|NC_001142|:531869
YCR066W	4	C	A	SNV	ref|NC_001142|:552747
YCR066W	3	G	A	SNV	ref|NC_001142|:557200
YCR066W	4	A	T	SNV	ref|NC_001142|:561082
YCR066W	5	C	T	SNV	ref|NC_001142|:702056
YCR066W	1	G	A	SNV	ref|NC_001143|:12294
YCR066W	5	C	T	SNV	ref|NC_001143|:33646
YCR066W	1	C	T	SNV	ref|NC_001143|:45107
YCR066W	6	T	C	SNV	ref|NC_001143|:81471
YCR066W	7	G	A	SNV	ref|NC_001143|:265090
YCR066W	8	G	C	SNV	ref|NC_001143|:280339
YCR066W	2	T	C	SNV	ref|NC_001143|:285737
YCR066W	7	G	T	SNV	ref|NC_001143|:288264
YCR066W	2	A	AGATTAGTAATGT	insertion	ref|NC_001143|:304937
YCR066W	7	C	T	SNV	ref|NC_001143|:335399
YCR066W	5	G	T	SNV	ref|NC_001143|:388293
YCR066W	6	G	C	SNV	ref|NC_001143|:490984
YCR066W	8	C	T	SNV	ref|NC_001143|:503641
YCR066W	5	T	A	SNV	ref|NC_001143|:543432
YCR066W	3	G	A	SNV	ref|NC_001143|:559764
YCR066W	8	G	T	SNV	ref|NC_001143|:561081
YCR066W	2	G	T	SNV	ref|NC_001143|:563967
YCR066W	6	C	A	SNV	ref|NC_001143|:588958
YCR066W	8	G	T	SNV	ref|NC_001144|:58454
YCR066W	3	G	T	SNV	ref|NC_001144|:76811
YCR066W	2	G	T	SNV	ref|NC_001144|:102002
YCR066W	5	C	A	SNV	ref|NC_001144|:106583
YCR066W	1	G	A	SNV	ref|NC_001144|:111840
YCR066W	3	A	T	SNV	ref|NC_001144|:141821
YCR066W	8	AT	A	deletion	ref|NC_001144|:282684
YCR066W	5	G	GGTTGCT	insertion	ref|NC_001144|:329729
YCR066W	4	C	T	SNV	ref|NC_001144|:374393
YCR066W	3	C	T	SNV	ref|NC_001144|:403633
YCR066W	1	A	G	SNV	ref|NC_001144|:490443
YCR066W	1	T	C	SNV	ref|NC_001144|:490487
YCR066W	3	G	C	SNV	ref|NC_001144|:549376
YCR066W	6	G	T	SNV	ref|NC_001144|:587447
YCR066W	1	A	G	SNV	ref|NC_001144|:593188
YCR066W	5	C	T	SNV	ref|NC_001144|:607426
YCR066W	1	A	G	SNV	ref|NC_001144|:650834
YCR066W	6	C	A	SNV	ref|NC_001144|:698963
YCR066W	4	G	A	SNV	ref|NC_001144|:702079
YCR066W	8	C	A	SNV	ref|NC_001144|:864644
YCR066W	3	C	T	SNV	ref|NC_001144|:875107
YCR066W	6	C	A	SNV	ref|NC_001144|:938902
YCR066W	3	C	G	SNV	ref|NC_001145|:54301
YCR066W	6	G	T	SNV	ref|NC_001145|:68497
YCR066W	7	C	A	SNV	ref|NC_001145|:80765
YCR066W	5	G	T	SNV	ref|NC_001145|:133255
YCR066W	4	A	T	SNV	ref|NC_001145|:343055
YCR066W	2	T	A	SNV	ref|NC_001145|:393767
YCR066W	8	C	T	SNV	ref|NC_001145|:445337
YCR066W	8	C	A	SNV	ref|NC_001145|:447505
YCR066W	7	C	A	SNV	ref|NC_001145|:499982
YCR066W	2	C	A	SNV	ref|NC_001145|:501648
YCR066W	3	C	T	SNV	ref|NC_001145|:526175
YCR066W	7	G	T	SNV	ref|NC_001145|:572276
YCR066W	8	G	A	SNV	ref|NC_001145|:611043
YCR066W	1	T	A	SNV	ref|NC_001145|:614819
YCR066W	4	A	C	SNV	ref|NC_001145|:639155
YCR066W	1	G	A	SNV	ref|NC_001145|:659824
YCR066W	8	G	A	SNV	ref|NC_001145|:786227
YCR066W	6	C	T	SNV	ref|NC_001145|:786256
YCR066W	6	C	T	SNV	ref|NC_001145|:786257
YCR066W	6	T	C	SNV	ref|NC_001145|:861346
YCR066W	1	C	T	SNV	ref|NC_001145|:881298
YCR066W	7	G	T	SNV	ref|NC_001146|:139406
YCR066W	3	T	G	SNV	ref|NC_001146|:141030
YCR066W	1	C	T	SNV	ref|NC_001146|:284121
YCR066W	5	G	A	SNV	ref|NC_001146|:310141
YCR066W	6	G	T	SNV	ref|NC_001146|:408526
YCR066W	7	C	A	SNV	ref|NC_001146|:416707
YCR066W	5	G	A	SNV	ref|NC_001146|:435959
YCR066W	7	A	G	SNV	ref|NC_001146|:534879
YCR066W	1	AT	A	deletion	ref|NC_001147|:23480
YCR066W	6	G	A	SNV	ref|NC_001147|:69430
YCR066W	7	A	T	SNV	ref|NC_001147|:77447
YCR066W	1	G	A	SNV	ref|NC_001147|:166472
YCR066W	3	C	A	SNV	ref|NC_001147|:213238
YCR066W	5	G	T	SNV	ref|NC_001147|:220496
YCR066W	2	C	T	SNV	ref|NC_001147|:378651
YCR066W	7	C	T	SNV	ref|NC_001147|:384970
YCR066W	6	T	C	SNV	ref|NC_001147|:420294
YCR066W	2	C	T	SNV	ref|NC_001147|:434801
YCR066W	5	T	A	SNV	ref|NC_001147|:448369
YCR066W	4	C	T	SNV	ref|NC_001147|:480239
YCR066W	5	T	C	SNV	ref|NC_001147|:620756
YCR066W	5	C	T	SNV	ref|NC_001147|:639818
YCR066W	8	G	GTA	insertion	ref|NC_001147|:670599
YCR066W	7	G	A	SNV	ref|NC_001147|:691045
YCR066W	6	C	T	SNV	ref|NC_001147|:696604
YCR066W	7	C	T	SNV	ref|NC_001147|:725763
YCR066W	3	G	A	SNV	ref|NC_001147|:745357
YCR066W	3	G	A	SNV	ref|NC_001147|:761927
YCR066W	3	C	A	SNV	ref|NC_001147|:778933
YCR066W	4	C	A	SNV	ref|NC_001147|:824078
YCR066W	1	T	C	SNV	ref|NC_001147|:846113
YCR066W	8	TC	T	deletion	ref|NC_001147|:853723
YCR066W	6	C	T	SNV	ref|NC_001147|:969679
YCR066W	5	G	A	SNV	ref|NC_001147|:977369
YCR066W	7	G	A	SNV	ref|NC_001147|:1035960
YCR066W	3	C	G	SNV	ref|NC_001148|:75808
YCR066W	5	G	A	SNV	ref|NC_001148|:82340
YCR066W	3	G	A	SNV	ref|NC_001148|:83707
YCR066W	8	G	A	SNV	ref|NC_001148|:88574
YCR066W	3	C	T	SNV	ref|NC_001148|:106761
YCR066W	1	C	T	SNV	ref|NC_001148|:107394
YCR066W	5	C	T	SNV	ref|NC_001148|:112739
YCR066W	2	G	A	SNV	ref|NC_001148|:114650
YCR066W	8	C	T	SNV	ref|NC_001148|:131184
YCR066W	2	G	A	SNV	ref|NC_001148|:184114
YCR066W	5	C	A	SNV	ref|NC_001148|:195099
YCR066W	8	A	AT	insertion	ref|NC_001148|:198912
YCR066W	5	C	T	SNV	ref|NC_001148|:205851
YCR066W	8	C	A	SNV	ref|NC_001148|:223122
YCR066W	2	G	A	SNV	ref|NC_001148|:282208
YCR066W	6	G	A	SNV	ref|NC_001148|:358916
YCR066W	7	T	A	SNV	ref|NC_001148|:412405
YCR066W	5	A	G	SNV	ref|NC_001148|:506202
YCR066W	8	C	G	SNV	ref|NC_001148|:525847
YCR066W	6	G	A	SNV	ref|NC_001148|:606971
YCR066W	3	C	A	SNV	ref|NC_001148|:726568
YCR066W	5	G	A	SNV	ref|NC_001148|:856249
YCR066W	2	C	A	SNV	ref|NC_001148|:869196
YCR066W	3	C	T	SNV	ref|NC_001148|:884103
YCR092C	7	CCA	C	deletion	ref|NC_001133|:31483
YCR092C	6	TG	T	deletion	ref|NC_001133|:69734
YCR092C	7	TG	T	deletion	ref|NC_001133|:69734
YCR092C	3	GAGA	G	deletion	ref|NC_001133|:77511
YCR092C	8	TC	T	deletion	ref|NC_001133|:172398
YCR092C	4	AT	A	deletion	ref|NC_001133|:180275
YCR092C	4	T	G	SNV	ref|NC_001134|:53725
YCR092C	5	TTCA	T	deletion	ref|NC_001134|:272537
YCR092C	8	G	T	SNV	ref|NC_001134|:298215
YCR092C	6	C	T	SNV	ref|NC_001134|:322204
YCR092C	8	TG	T	deletion	ref|NC_001134|:398266
YCR092C	3	T	TGTA	insertion	ref|NC_001134|:420372
YCR092C	4	G	A	SNV	ref|NC_001134|:423465
YCR092C	4	C	G	SNV	ref|NC_001134|:547911
YCR092C	6	T	G	SNV	ref|NC_001134|:623247
YCR092C	4	TCAG	T	deletion	ref|NC_001134|:649337
YCR092C	8	A	C	SNV	ref|NC_001134|:787135
YCR092C	1	AT	A	deletion	ref|NC_001135|:101203
YCR092C	3	AC	A	deletion	ref|NC_001135|:302864
YCR092C	2	ACAG	A	deletion	ref|NC_001136|:694840
YCR092C	2	TA	T	deletion	ref|NC_001136|:722250
YCR092C	5	GCAA	G	deletion	ref|NC_001136|:747085
YCR092C	4	GCAT	G	deletion	ref|NC_001136|:810728
YCR092C	7	T	A	SNV	ref|NC_001136|:1118768
YCR092C	2	T	TGAA	insertion	ref|NC_001136|:1269267
YCR092C	8	C	T	SNV	ref|NC_001136|:1521605
YCR092C	7	T	G	SNV	ref|NC_001137|:252354
YCR092C	6	T	C	SNV	ref|NC_001137|:311728
YCR092C	6	G	A	SNV	ref|NC_001137|:333313
YCR092C	6	GC	G	deletion	ref|NC_001137|:355240
YCR092C	2	C	G	SNV	ref|NC_001137|:452524
YCR092C	3	G	A	SNV	ref|NC_001137|:454574
YCR092C	4	TCA	T	deletion	ref|NC_001138|:11241
YCR092C	2	ACAG	A	deletion	ref|NC_001138|:160576
YCR092C	6	T	TTTC	insertion	ref|NC_001138|:179312
YCR092C	3	CGT	C	deletion	ref|NC_001138|:182877
YCR092C	3	AAT	A	deletion	ref|NC_001139|:44508
YCR092C	4	TTGC	T	deletion	ref|NC_001139|:53130
YCR092C	7	TCAG	T	deletion	ref|NC_001139|:379162
YCR092C	4	A	ATTG	insertion	ref|NC_001139|:469242
YCR092C	8	AACG	A	deletion	ref|NC_001139|:524243
YCR092C	7	ACGTCATCAT	A	deletion	ref|NC_001139|:529630
YCR092C	8	C	T	SNV	ref|NC_001139|:553981
YCR092C	1	C	CT	insertion	ref|NC_001139|:620023
YCR092C	3	TAC	T	deletion	ref|NC_001139|:893778
YCR092C	5	AC	A	deletion	ref|NC_001139|:1007906
YCR092C	5	CG	C	deletion	ref|NC_001140|:30945
YCR092C	8	G	GCAA	insertion	ref|NC_001140|:48215
YCR092C	1	T	TAACAAC	insertion	ref|NC_001140|:58394
YCR092C	3	TGCA	T	deletion	ref|NC_001140|:144505
YCR092C	5	CTGCTGT	C	deletion	ref|NC_001140|:169172
YCR092C	1	C	CATT	insertion	ref|NC_001140|:197273
YCR092C	3	CG	C	deletion	ref|NC_001140|:289305
YCR092C	5	A	T	SNV	ref|NC_001140|:375474
YCR092C	6	G	A	SNV	ref|NC_001140|:506493
YCR092C	1	G	T	SNV	ref|NC_001140|:525010
YCR092C	3	CTGT	C	deletion	ref|NC_001141|:169477
YCR092C	1	T	G	SNV	ref|NC_001141|:289087
YCR092C	1	A	G	SNV	ref|NC_001141|:388576
YCR092C	1	GAA	G	deletion	ref|NC_001141|:388578
YCR092C	1	A	T	SNV	ref|NC_001141|:388582
YCR092C	1	C	CTT	insertion	ref|NC_001141|:388583
YCR092C	1	C	T	SNV	ref|NC_001141|:388586
YCR092C	3	GA	G	deletion	ref|NC_001141|:420931
YCR092C	1	T	G	SNV	ref|NC_001142|:154843
YCR092C	3	CT	C	deletion	ref|NC_001142|:172577
YCR092C	3	T	C	SNV	ref|NC_001142|:350009
YCR092C	1	G	T	SNV	ref|NC_001142|:375108
YCR092C	8	G	T	SNV	ref|NC_001142|:464670
YCR092C	5	TG	T	deletion	ref|NC_001142|:499550
YCR092C	2	A	AAT	insertion	ref|NC_001143|:34147
YCR092C	7	GCATCA	G	deletion	ref|NC_001143|:166055
YCR092C	1	G	A	SNV	ref|NC_001143|:263094
YCR092C	1	T	C	SNV	ref|NC_001143|:314933
YCR092C	8	AC	A	deletion	ref|NC_001143|:526380
YCR092C	1	T	TGAA	insertion	ref|NC_001143|:613760
YCR092C	1	C	T	SNV	ref|NC_001144|:778309
YCR092C	4	A	G	SNV	ref|NC_001144|:779305
YCR092C	8	TTGC	T	deletion	ref|NC_001144|:1011931
YCR092C	2	C	CTGT	insertion	ref|NC_001145|:65927
YCR092C	6	TG	T	deletion	ref|NC_001145|:68449
YCR092C	5	G	A	SNV	ref|NC_001145|:126693
YCR092C	3	AATG	A	deletion	ref|NC_001145|:209870
YCR092C	6	G	T	SNV	ref|NC_001145|:226671
YCR092C	4	AGCAGAG	A	deletion	ref|NC_001145|:280728
YCR092C	3	AT	A	deletion	ref|NC_001145|:283689
YCR092C	4	GTGA	G	deletion	ref|NC_001145|:354193
YCR092C	7	T	TGACTCTTACGGTTCCAACAATGAC	insertion	ref|NC_001145|:609168
YCR092C	1	CG	C	deletion	ref|NC_001145|:688681
YCR092C	4	C	T	SNV	ref|NC_001145|:803075
YCR092C	5	C	A	SNV	ref|NC_001145|:833977
YCR092C	8	G	A	SNV	ref|NC_001145|:845054
YCR092C	3	TCA	T	deletion	ref|NC_001146|:13145
YCR092C	8	C	A	SNV	ref|NC_001146|:321258
YCR092C	8	TC	T	deletion	ref|NC_001146|:340102
YCR092C	3	T	G	SNV	ref|NC_001146|:374645
YCR092C	3	CTCT	C	deletion	ref|NC_001146|:515985
YCR092C	5	GGGA	G	deletion	ref|NC_001146|:701530
YCR092C	3	CG	C	deletion	ref|NC_001147|:31880
YCR092C	6	C	CATACTGCGTT	insertion	ref|NC_001147|:55102
YCR092C	3	G	GTCA	insertion	ref|NC_001147|:63056
YCR092C	4	A	C	SNV	ref|NC_001147|:271494
YCR092C	6	AT	A	deletion	ref|NC_001147|:388013
YCR092C	7	ATCG	A	deletion	ref|NC_001147|:427962
YCR092C	8	ATCG	A	deletion	ref|NC_001147|:427962
YCR092C	3	T	G	SNV	ref|NC_001147|:433872
YCR092C	4	A	ACTT	insertion	ref|NC_001147|:564537
YCR092C	4	G	A	SNV	ref|NC_001147|:658099
YCR092C	6	AT	A	deletion	ref|NC_001147|:710273
YCR092C	2	T	G	SNV	ref|NC_001147|:824134
YCR092C	6	G	A	SNV	ref|NC_001147|:847886
YCR092C	2	C	T	SNV	ref|NC_001147|:902419
YCR092C	2	CTGT	C	deletion	ref|NC_001147|:1036136
YCR092C	4	GCCA	G	deletion	ref|NC_001147|:1074689
YCR092C	8	C	T	SNV	ref|NC_001148|:293978
YCR092C	2	GTTC	G	deletion	ref|NC_001148|:398024
YCR092C	1	AC	A	deletion	ref|NC_001148|:927918
YDL042C	7	C	T	SNV	ref|NC_001133|:98709
YDL042C	2	C	T	SNV	ref|NC_001133|:119349
YDL042C	2	C	T	SNV	ref|NC_001134|:127276
YDL042C	3	A	T	SNV	ref|NC_001134|:145595
YDL042C	5	C	A	SNV	ref|NC_001134|:176739
YDL042C	5	G	GC	insertion	ref|NC_001134|:246308
YDL042C	8	C	G	SNV	ref|NC_001134|:544743
YDL042C	1	A	ATAGTGAT	insertion	ref|NC_001136|:61813
YDL042C	6	A	G	SNV	ref|NC_001136|:203668
YDL042C	5	C	A	SNV	ref|NC_001136|:239159
YDL042C	7	C	A	SNV	ref|NC_001136|:591803
YDL042C	8	T	C	SNV	ref|NC_001136|:750131
YDL042C	5	A	G	SNV	ref|NC_001136|:802804
YDL042C	7	G	A	SNV	ref|NC_001136|:816843
YDL042C	1	C	A	SNV	ref|NC_001136|:942124
YDL042C	1	C	T	SNV	ref|NC_001136|:942125
YDL042C	1	G	A	SNV	ref|NC_001136|:942126
YDL042C	5	C	A	SNV	ref|NC_001136|:1083882
YDL042C	4	G	A	SNV	ref|NC_001136|:1254034
YDL042C	5	C	T	SNV	ref|NC_001137|:464827
YDL042C	3	CT	C	deletion	ref|NC_001138|:123211
YDL042C	8	G	A	SNV	ref|NC_001139|:134757
YDL042C	8	C	T	SNV	ref|NC_001139|:201996
YDL042C	8	C	T	SNV	ref|NC_001139|:371798
YDL042C	5	G	T	SNV	ref|NC_001139|:560320
YDL042C	5	C	T	SNV	ref|NC_001139|:655781
YDL042C	6	T	C	SNV	ref|NC_001140|:44312
YDL042C	2	A	C	SNV	ref|NC_001140|:274612
YDL042C	2	C	G	SNV	ref|NC_001140|:308548
YDL042C	2	C	T	SNV	ref|NC_001142|:253427
YDL042C	8	C	T	SNV	ref|NC_001142|:278975
YDL042C	1	AC	A	deletion	ref|NC_001142|:361552
YDL042C	1	T	A	SNV	ref|NC_001142|:543588
YDL042C	1	G	A	SNV	ref|NC_001142|:543589
YDL042C	1	TG	T	deletion	ref|NC_001142|:543601
YDL042C	1	AG	A	deletion	ref|NC_001142|:543603
YDL042C	1	G	A	SNV	ref|NC_001142|:543612
YDL042C	3	A	G	SNV	ref|NC_001143|:60109
YDL042C	5	A	AG	insertion	ref|NC_001143|:308142
YDL042C	8	C	A	SNV	ref|NC_001143|:397260
YDL042C	6	C	T	SNV	ref|NC_001143|:644284
YDL042C	3	G	T	SNV	ref|NC_001144|:100312
YDL042C	3	T	C	SNV	ref|NC_001144|:549319
YDL042C	8	G	T	SNV	ref|NC_001144|:664328
YDL042C	6	G	A	SNV	ref|NC_001145|:58649
YDL042C	5	T	C	SNV	ref|NC_001145|:164276
YDL042C	2	C	T	SNV	ref|NC_001145|:381240
YDL042C	2	T	C	SNV	ref|NC_001145|:381242
YDL042C	8	C	T	SNV	ref|NC_001145|:516565
YDL042C	7	G	A	SNV	ref|NC_001145|:611952
YDL042C	2	G	T	SNV	ref|NC_001146|:458823
YDL042C	6	G	T	SNV	ref|NC_001146|:726235
YDL042C	2	A	AAT	insertion	ref|NC_001147|:89534
YDL042C	7	T	C	SNV	ref|NC_001147|:601430
YDL042C	2	G	T	SNV	ref|NC_001147|:618440
YDL042C	8	A	C	SNV	ref|NC_001147|:687699
YDL042C	1	G	A	SNV	ref|NC_001147|:967166
YDL042C	5	G	A	SNV	ref|NC_001148|:119487
YDL042C	8	G	T	SNV	ref|NC_001148|:836779
YDL042C	8	A	G	SNV	ref|NC_001148|:852402
YDL042C	8	G	A	SNV	ref|NC_001148|:852417
YDL059C	5	A	T	SNV	ref|NC_001133|:43856
YDL059C	3	C	A	SNV	ref|NC_001133|:59195
YDL059C	3	C	T	SNV	ref|NC_001134|:265400
YDL059C	6	T	G	SNV	ref|NC_001134|:278542
YDL059C	8	G	T	SNV	ref|NC_001134|:313708
YDL059C	8	T	G	SNV	ref|NC_001134|:313710
YDL059C	8	A	T	SNV	ref|NC_001134|:313716
YDL059C	7	T	C	SNV	ref|NC_001134|:396677
YDL059C	4	T	G	SNV	ref|NC_001134|:492439
YDL059C	6	G	T	SNV	ref|NC_001135|:67627
YDL059C	7	G	T	SNV	ref|NC_001135|:164811
YDL059C	4	A	T	SNV	ref|NC_001135|:290219
YDL059C	7	T	G	SNV	ref|NC_001136|:135275
YDL059C	5	A	G	SNV	ref|NC_001136|:141319
YDL059C	4	G	T	SNV	ref|NC_001136|:153836
YDL059C	2	G	GA	insertion	ref|NC_001136|:507966
YDL059C	5	AT	A	deletion	ref|NC_001136|:569037
YDL059C	5	T	C	SNV	ref|NC_001136|:756961
YDL059C	2	A	C	SNV	ref|NC_001136|:918304
YDL059C	2	TGCCCATTCTGA	T	deletion	ref|NC_001136|:918311
YDL059C	2	C	A	SNV	ref|NC_001136|:922078
YDL059C	8	A	G	SNV	ref|NC_001136|:933456
YDL059C	2	G	A	SNV	ref|NC_001136|:1370696
YDL059C	4	G	A	SNV	ref|NC_001137|:365373
YDL059C	3	T	C	SNV	ref|NC_001137|:409082
YDL059C	7	A	G	SNV	ref|NC_001137|:515554
YDL059C	4	G	T	SNV	ref|NC_001137|:527068
YDL059C	3	C	T	SNV	ref|NC_001139|:211833
YDL059C	5	A	T	SNV	ref|NC_001139|:678888
YDL059C	4	G	A	SNV	ref|NC_001139|:849804
YDL059C	3	T	C	SNV	ref|NC_001139|:958197
YDL059C	6	C	T	SNV	ref|NC_001139|:1022747
YDL059C	6	T	C	SNV	ref|NC_001139|:1051391
YDL059C	6	C	A	SNV	ref|NC_001140|:159527
YDL059C	2	T	G	SNV	ref|NC_001140|:202555
YDL059C	5	C	T	SNV	ref|NC_001140|:288075
YDL059C	6	G	A	SNV	ref|NC_001140|:379338
YDL059C	6	T	C	SNV	ref|NC_001140|:390559
YDL059C	3	A	T	SNV	ref|NC_001140|:445733
YDL059C	6	A	T	SNV	ref|NC_001140|:527056
YDL059C	5	T	C	SNV	ref|NC_001141|:169979
YDL059C	6	C	A	SNV	ref|NC_001142|:278414
YDL059C	7	A	G	SNV	ref|NC_001142|:374477
YDL059C	7	C	G	SNV	ref|NC_001142|:374478
YDL059C	3	C	T	SNV	ref|NC_001142|:468782
YDL059C	7	C	T	SNV	ref|NC_001142|:642556
YDL059C	6	T	C	SNV	ref|NC_001143|:64108
YDL059C	4	A	T	SNV	ref|NC_001143|:100648
YDL059C	6	A	T	SNV	ref|NC_001143|:225386
YDL059C	8	G	GA	insertion	ref|NC_001143|:287733
YDL059C	6	C	T	SNV	ref|NC_001143|:342048
YDL059C	6	C	G	SNV	ref|NC_001143|:494766
YDL059C	5	G	T	SNV	ref|NC_001143|:526368
YDL059C	3	G	A	SNV	ref|NC_001143|:571364
YDL059C	5	G	A	SNV	ref|NC_001143|:641985
YDL059C	6	A	G	SNV	ref|NC_001144|:91609
YDL059C	2	C	A	SNV	ref|NC_001144|:119779
YDL059C	2	A	G	SNV	ref|NC_001144|:405320
YDL059C	7	G	A	SNV	ref|NC_001144|:498402
YDL059C	5	G	T	SNV	ref|NC_001144|:600460
YDL059C	3	T	G	SNV	ref|NC_001144|:667080
YDL059C	5	T	TG	insertion	ref|NC_001144|:811750
YDL059C	6	G	T	SNV	ref|NC_001144|:879491
YDL059C	5	C	A	SNV	ref|NC_001144|:896628
YDL059C	5	G	C	SNV	ref|NC_001144|:1020011
YDL059C	3	G	C	SNV	ref|NC_001145|:168867
YDL059C	4	A	C	SNV	ref|NC_001145|:195147
YDL059C	4	G	GA	insertion	ref|NC_001145|:268795
YDL059C	6	G	T	SNV	ref|NC_001145|:485748
YDL059C	3	A	T	SNV	ref|NC_001145|:582410
YDL059C	5	T	G	SNV	ref|NC_001145|:780379
YDL059C	3	A	T	SNV	ref|NC_001145|:827554
YDL059C	4	T	A	SNV	ref|NC_001146|:192145
YDL059C	6	G	C	SNV	ref|NC_001146|:295256
YDL059C	2	C	T	SNV	ref|NC_001146|:309955
YDL059C	8	G	C	SNV	ref|NC_001146|:569961
YDL059C	3	C	A	SNV	ref|NC_001146|:578839
YDL059C	3	C	CTACCGACGAGGCT	insertion	ref|NC_001147|:316405
YDL059C	4	C	T	SNV	ref|NC_001147|:465552
YDL059C	4	GC	G	deletion	ref|NC_001147|:780998
YDL059C	4	G	A	SNV	ref|NC_001147|:803561
YDL059C	3	C	G	SNV	ref|NC_001147|:804993
YDL059C	7	C	A	SNV	ref|NC_001147|:860291
YDL059C	4	C	T	SNV	ref|NC_001147|:915483
YDL059C	8	C	T	SNV	ref|NC_001147|:1016271
YDL059C	5	A	C	SNV	ref|NC_001147|:1056244
YDL059C	5	A	G	SNV	ref|NC_001148|:110051
YDL059C	3	A	C	SNV	ref|NC_001148|:156322
YDL059C	3	A	T	SNV	ref|NC_001148|:156324
YDL059C	3	A	T	SNV	ref|NC_001148|:156325
YDL059C	3	A	T	SNV	ref|NC_001148|:156326
YDL059C	3	G	T	SNV	ref|NC_001148|:156328
YDL059C	8	G	A	SNV	ref|NC_001148|:197559
YDL059C	2	AC	A	deletion	ref|NC_001148|:591671
YDL059C	4	A	C	SNV	ref|NC_001148|:622185
YDL059C	3	C	A	SNV	ref|NC_001148|:644783
YDL059C	4	G	A	SNV	ref|NC_001148|:813834
YDL059C	7	C	G	SNV	ref|NC_001148|:866275
YDL101C	7	A	C	SNV	ref|NC_001133|:189673
YDL101C	2	T	A	SNV	ref|NC_001134|:167640
YDL101C	2	A	C	SNV	ref|NC_001134|:199377
YDL101C	8	AT	A	deletion	ref|NC_001134|:322205
YDL101C	8	TG	T	deletion	ref|NC_001134|:398266
YDL101C	6	C	T	SNV	ref|NC_001134|:431849
YDL101C	1	C	T	SNV	ref|NC_001134|:460871
YDL101C	7	G	A	SNV	ref|NC_001134|:566017
YDL101C	1	C	G	SNV	ref|NC_001134|:760458
YDL101C	3	C	G	SNV	ref|NC_001134|:764883
YDL101C	1	G	C	SNV	ref|NC_001135|:300242
YDL101C	5	C	CT	insertion	ref|NC_001136|:28693
YDL101C	7	A	C	SNV	ref|NC_001136|:35262
YDL101C	3	T	A	SNV	ref|NC_001136|:54271
YDL101C	6	A	C	SNV	ref|NC_001136|:57337
YDL101C	6	T	C	SNV	ref|NC_001136|:275777
YDL101C	1	C	T	SNV	ref|NC_001136|:397103
YDL101C	5	T	C	SNV	ref|NC_001136|:421818
YDL101C	6	AT	A	deletion	ref|NC_001136|:569037
YDL101C	3	T	C	SNV	ref|NC_001136|:642917
YDL101C	8	G	GTCTTCA	insertion	ref|NC_001136|:801899
YDL101C	7	G	C	SNV	ref|NC_001136|:847846
YDL101C	3	T	C	SNV	ref|NC_001136|:951884
YDL101C	1	T	G	SNV	ref|NC_001136|:1162717
YDL101C	5	A	C	SNV	ref|NC_001136|:1167573
YDL101C	4	G	A	SNV	ref|NC_001136|:1268452
YDL101C	8	A	G	SNV	ref|NC_001136|:1286399
YDL101C	5	G	A	SNV	ref|NC_001136|:1358468
YDL101C	7	G	C	SNV	ref|NC_001137|:83570
YDL101C	4	A	T	SNV	ref|NC_001137|:539222
YDL101C	5	G	A	SNV	ref|NC_001137|:545792
YDL101C	4	C	A	SNV	ref|NC_001138|:35065
YDL101C	8	G	T	SNV	ref|NC_001138|:111673
YDL101C	5	A	C	SNV	ref|NC_001139|:78171
YDL101C	1	G	C	SNV	ref|NC_001139|:79940
YDL101C	5	T	C	SNV	ref|NC_001139|:83243
YDL101C	3	TA	T	deletion	ref|NC_001139|:164072
YDL101C	5	G	T	SNV	ref|NC_001139|:319674
YDL101C	8	GC	G	deletion	ref|NC_001139|:485505
YDL101C	6	A	AAT	insertion	ref|NC_001139|:1063730
YDL101C	8	G	A	SNV	ref|NC_001140|:10495
YDL101C	1	G	A	SNV	ref|NC_001140|:25787
YDL101C	7	C	T	SNV	ref|NC_001140|:282882
YDL101C	8	C	A	SNV	ref|NC_001140|:294886
YDL101C	8	G	T	SNV	ref|NC_001140|:341459
YDL101C	8	GTGTTTTTGTTTT	G	deletion	ref|NC_001140|:378120
YDL101C	2	A	T	SNV	ref|NC_001141|:55249
YDL101C	4	T	C	SNV	ref|NC_001141|:136823
YDL101C	4	C	T	SNV	ref|NC_001141|:138241
YDL101C	4	A	C	SNV	ref|NC_001142|:34040
YDL101C	8	C	G	SNV	ref|NC_001142|:120574
YDL101C	5	G	C	SNV	ref|NC_001142|:197127
YDL101C	5	T	C	SNV	ref|NC_001142|:197139
YDL101C	7	G	A	SNV	ref|NC_001142|:238652
YDL101C	6	G	T	SNV	ref|NC_001142|:315371
YDL101C	2	T	G	SNV	ref|NC_001142|:320003
YDL101C	2	T	C	SNV	ref|NC_001142|:508770
YDL101C	1	G	C	SNV	ref|NC_001143|:25556
YDL101C	2	T	C	SNV	ref|NC_001143|:110813
YDL101C	7	G	C	SNV	ref|NC_001143|:298817
YDL101C	7	T	G	SNV	ref|NC_001143|:419787
YDL101C	6	A	C	SNV	ref|NC_001143|:438843
YDL101C	6	T	C	SNV	ref|NC_001143|:576704
YDL101C	8	ACTG	A	deletion	ref|NC_001143|:613691
YDL101C	8	G	T	SNV	ref|NC_001144|:133235
YDL101C	5	CAG	C	deletion	ref|NC_001144|:401966
YDL101C	8	TC	T	deletion	ref|NC_001144|:442818
YDL101C	3	A	G	SNV	ref|NC_001144|:517373
YDL101C	2	A	T	SNV	ref|NC_001144|:589945
YDL101C	7	A	T	SNV	ref|NC_001144|:634337
YDL101C	2	C	G	SNV	ref|NC_001144|:722031
YDL101C	1	G	C	SNV	ref|NC_001144|:909026
YDL101C	8	C	CTGT	insertion	ref|NC_001144|:1011952
YDL101C	1	C	G	SNV	ref|NC_001144|:1033599
YDL101C	6	T	A	SNV	ref|NC_001144|:1053297
YDL101C	7	A	T	SNV	ref|NC_001145|:129672
YDL101C	5	G	A	SNV	ref|NC_001145|:220624
YDL101C	8	ACTG	A	deletion	ref|NC_001145|:539498
YDL101C	1	C	T	SNV	ref|NC_001145|:552482
YDL101C	5	CG	C	deletion	ref|NC_001145|:688681
YDL101C	8	CG	C	deletion	ref|NC_001145|:688681
YDL101C	3	G	A	SNV	ref|NC_001145|:800534
YDL101C	6	T	G	SNV	ref|NC_001145|:866528
YDL101C	1	C	G	SNV	ref|NC_001146|:31366
YDL101C	5	C	T	SNV	ref|NC_001146|:71717
YDL101C	8	A	C	SNV	ref|NC_001146|:366276
YDL101C	6	C	G	SNV	ref|NC_001146|:386029
YDL101C	6	C	T	SNV	ref|NC_001146|:414537
YDL101C	6	G	C	SNV	ref|NC_001146|:720701
YDL101C	6	G	A	SNV	ref|NC_001147|:29378
YDL101C	3	T	A	SNV	ref|NC_001147|:622672
YDL101C	4	C	G	SNV	ref|NC_001147|:663887
YDL101C	5	C	T	SNV	ref|NC_001147|:666148
YDL101C	5	C	T	SNV	ref|NC_001147|:694350
YDL101C	8	C	G	SNV	ref|NC_001147|:800512
YDL101C	5	A	C	SNV	ref|NC_001147|:819816
YDL101C	8	C	T	SNV	ref|NC_001147|:1048743
YDL101C	8	CTGG	C	deletion	ref|NC_001148|:16367
YDL101C	5	G	A	SNV	ref|NC_001148|:125883
YDL101C	8	CAT	C	deletion	ref|NC_001148|:132270
YDL101C	7	C	A	SNV	ref|NC_001148|:602066
YDL101C	7	T	G	SNV	ref|NC_001148|:607494
YDL101C	1	C	CTAT	insertion	ref|NC_001148|:650502
YDL101C	6	C	T	SNV	ref|NC_001148|:908500
YDL101C	4	A	C	SNV	ref|NC_001148|:928938
YDL120W	8	C	G	SNV	ref|NC_001133|:41559
YDL120W	6	T	A	SNV	ref|NC_001133|:129201
YDL120W	7	T	A	SNV	ref|NC_001133|:129201
YDL120W	6	T	C	SNV	ref|NC_001133|:206462
YDL120W	6	T	C	SNV	ref|NC_001133|:206504
YDL120W	8	T	TA	insertion	ref|NC_001134|:153815
YDL120W	8	A	T	SNV	ref|NC_001134|:348797
YDL120W	5	CAACTCCGTGTGTACCCCT	C	deletion	ref|NC_001134|:381537
YDL120W	7	G	GA	insertion	ref|NC_001134|:615984
YDL120W	2	G	T	SNV	ref|NC_001134|:782603
YDL120W	1	G	A	SNV	ref|NC_001135|:56441
YDL120W	6	C	T	SNV	ref|NC_001135|:75908
YDL120W	2	T	C	SNV	ref|NC_001135|:152600
YDL120W	6	G	A	SNV	ref|NC_001135|:173544
YDL120W	2	A	G	SNV	ref|NC_001135|:187149
YDL120W	2	C	A	SNV	ref|NC_001135|:301567
YDL120W	8	T	G	SNV	ref|NC_001136|:66491
YDL120W	7	T	C	SNV	ref|NC_001136|:144170
YDL120W	5	T	C	SNV	ref|NC_001136|:148187
YDL120W	2	A	T	SNV	ref|NC_001136|:327626
YDL120W	1	A	G	SNV	ref|NC_001136|:558198
YDL120W	8	T	C	SNV	ref|NC_001136|:661709
YDL120W	5	C	A	SNV	ref|NC_001136|:762989
YDL120W	8	C	A	SNV	ref|NC_001136|:769302
YDL120W	6	G	A	SNV	ref|NC_001136|:959628
YDL120W	6	T	G	SNV	ref|NC_001136|:1146032
YDL120W	8	T	C	SNV	ref|NC_001136|:1168245
YDL120W	8	T	C	SNV	ref|NC_001136|:1196706
YDL120W	8	A	T	SNV	ref|NC_001136|:1318705
YDL120W	2	T	C	SNV	ref|NC_001136|:1379766
YDL120W	7	C	T	SNV	ref|NC_001136|:1419119
YDL120W	4	C	G	SNV	ref|NC_001136|:1424324
YDL120W	5	A	G	SNV	ref|NC_001136|:1424346
YDL120W	8	C	A	SNV	ref|NC_001137|:174944
YDL120W	6	G	T	SNV	ref|NC_001137|:215853
YDL120W	1	A	AC	insertion	ref|NC_001137|:236403
YDL120W	2	T	C	SNV	ref|NC_001137|:354770
YDL120W	1	G	A	SNV	ref|NC_001137|:384896
YDL120W	2	G	C	SNV	ref|NC_001137|:498500
YDL120W	8	T	G	SNV	ref|NC_001138|:25913
YDL120W	6	C	A	SNV	ref|NC_001138|:164976
YDL120W	8	T	C	SNV	ref|NC_001138|:185791
YDL120W	6	C	T	SNV	ref|NC_001138|:226453
YDL120W	1	C	T	SNV	ref|NC_001138|:259962
YDL120W	2	G	A	SNV	ref|NC_001139|:39071
YDL120W	4	A	C	SNV	ref|NC_001139|:79134
YDL120W	8	G	T	SNV	ref|NC_001139|:222259
YDL120W	1	C	A	SNV	ref|NC_001139|:412359
YDL120W	3	G	T	SNV	ref|NC_001139|:593672
YDL120W	2	A	C	SNV	ref|NC_001139|:657174
YDL120W	6	C	G	SNV	ref|NC_001139|:885879
YDL120W	6	C	T	SNV	ref|NC_001139|:893784
YDL120W	7	C	T	SNV	ref|NC_001139|:893784
YDL120W	8	C	T	SNV	ref|NC_001139|:954708
YDL120W	2	C	A	SNV	ref|NC_001139|:1051975
YDL120W	8	G	A	SNV	ref|NC_001139|:1067738
YDL120W	2	A	AT	insertion	ref|NC_001140|:32871
YDL120W	4	T	G	SNV	ref|NC_001140|:167568
YDL120W	4	C	G	SNV	ref|NC_001140|:167569
YDL120W	4	C	A	SNV	ref|NC_001140|:167570
YDL120W	2	C	T	SNV	ref|NC_001140|:252883
YDL120W	6	C	T	SNV	ref|NC_001141|:33846
YDL120W	7	C	T	SNV	ref|NC_001141|:33846
YDL120W	8	G	A	SNV	ref|NC_001141|:79903
YDL120W	8	T	A	SNV	ref|NC_001141|:293107
YDL120W	8	T	C	SNV	ref|NC_001142|:129126
YDL120W	4	C	T	SNV	ref|NC_001142|:444572
YDL120W	1	C	A	SNV	ref|NC_001142|:700302
YDL120W	8	A	T	SNV	ref|NC_001143|:43730
YDL120W	5	T	G	SNV	ref|NC_001143|:73026
YDL120W	5	A	G	SNV	ref|NC_001143|:157492
YDL120W	8	A	T	SNV	ref|NC_001143|:306268
YDL120W	4	G	T	SNV	ref|NC_001143|:338272
YDL120W	8	A	G	SNV	ref|NC_001143|:560784
YDL120W	8	A	G	SNV	ref|NC_001143|:617740
YDL120W	1	A	T	SNV	ref|NC_001143|:652366
YDL120W	6	A	C	SNV	ref|NC_001144|:11252
YDL120W	7	A	G	SNV	ref|NC_001144|:48658
YDL120W	2	T	C	SNV	ref|NC_001144|:106245
YDL120W	4	T	A	SNV	ref|NC_001144|:125089
YDL120W	7	G	A	SNV	ref|NC_001144|:194606
YDL120W	2	C	CAAAACA	insertion	ref|NC_001144|:237845
YDL120W	5	G	T	SNV	ref|NC_001144|:270265
YDL120W	8	G	T	SNV	ref|NC_001144|:316193
YDL120W	8	C	A	SNV	ref|NC_001144|:531468
YDL120W	4	A	G	SNV	ref|NC_001144|:560172
YDL120W	4	T	C	SNV	ref|NC_001144|:752894
YDL120W	8	C	A	SNV	ref|NC_001145|:384607
YDL120W	8	G	T	SNV	ref|NC_001145|:523715
YDL120W	5	C	A	SNV	ref|NC_001145|:547181
YDL120W	7	G	T	SNV	ref|NC_001145|:696758
YDL120W	6	TA	T	deletion	ref|NC_001145|:732755
YDL120W	1	G	T	SNV	ref|NC_001145|:742607
YDL120W	1	A	AT	insertion	ref|NC_001145|:838018
YDL120W	3	G	T	SNV	ref|NC_001146|:261712
YDL120W	2	T	C	SNV	ref|NC_001146|:333207
YDL120W	8	A	T	SNV	ref|NC_001146|:383840
YDL120W	1	C	A	SNV	ref|NC_001146|:639310
YDL120W	6	T	A	SNV	ref|NC_001146|:640060
YDL120W	8	G	T	SNV	ref|NC_001146|:730992
YDL120W	8	T	A	SNV	ref|NC_001147|:27727
YDL120W	4	A	G	SNV	ref|NC_001147|:51784
YDL120W	8	C	T	SNV	ref|NC_001147|:189430
YDL120W	8	G	T	SNV	ref|NC_001147|:489923
YDL120W	6	A	C	SNV	ref|NC_001147|:518713
YDL120W	7	A	C	SNV	ref|NC_001147|:518713
YDL120W	8	C	A	SNV	ref|NC_001147|:539999
YDL120W	8	G	A	SNV	ref|NC_001147|:540001
YDL120W	8	C	A	SNV	ref|NC_001147|:543090
YDL120W	1	C	A	SNV	ref|NC_001147|:620423
YDL120W	8	C	A	SNV	ref|NC_001147|:674337
YDL120W	2	T	G	SNV	ref|NC_001147|:789583
YDL120W	8	A	T	SNV	ref|NC_001147|:1002080
YDL120W	8	A	G	SNV	ref|NC_001147|:1016220
YDL120W	6	T	G	SNV	ref|NC_001148|:160596
YDL120W	3	A	G	SNV	ref|NC_001148|:275132
YDL120W	6	G	T	SNV	ref|NC_001148|:380322
YDL120W	6	T	C	SNV	ref|NC_001148|:388647
YDL120W	8	A	C	SNV	ref|NC_001148|:419008
YDL120W	6	T	C	SNV	ref|NC_001148|:608361
YDL120W	7	T	C	SNV	ref|NC_001148|:608361
YDL120W	6	A	C	SNV	ref|NC_001148|:612858
YDL120W	8	A	T	SNV	ref|NC_001148|:700420
YDL120W	6	A	G	SNV	ref|NC_001148|:756927
YDL120W	7	A	G	SNV	ref|NC_001148|:756927
YDL120W	1	T	A	SNV	ref|NC_001148|:773799
YDL120W	3	G	A	SNV	ref|NC_001148|:863523
YDL120W	2	C	A	SNV	ref|NC_001148|:868302
YDL154W	7	T	C	SNV	ref|NC_001133|:31050
YDL154W	1	C	T	SNV	ref|NC_001134|:24505
YDL154W	5	C	A	SNV	ref|NC_001134|:375398
YDL154W	2	G	A	SNV	ref|NC_001134|:485423
YDL154W	5	C	T	SNV	ref|NC_001134|:547411
YDL154W	2	C	A	SNV	ref|NC_001134|:780195
YDL154W	6	G	A	SNV	ref|NC_001135|:96742
YDL154W	4	C	T	SNV	ref|NC_001136|:222141
YDL154W	5	G	C	SNV	ref|NC_001136|:322867
YDL154W	7	C	A	SNV	ref|NC_001136|:449647
YDL154W	8	A	G	SNV	ref|NC_001136|:492461
YDL154W	8	ATGC	A	deletion	ref|NC_001136|:630657
YDL154W	8	A	T	SNV	ref|NC_001136|:847450
YDL154W	5	C	G	SNV	ref|NC_001136|:907005
YDL154W	5	C	T	SNV	ref|NC_001136|:1254674
YDL154W	7	C	A	SNV	ref|NC_001137|:175294
YDL154W	5	TC	T	deletion	ref|NC_001137|:522898
YDL154W	6	G	T	SNV	ref|NC_001137|:534515
YDL154W	1	C	T	SNV	ref|NC_001138|:104800
YDL154W	3	A	G	SNV	ref|NC_001138|:253737
YDL154W	5	A	G	SNV	ref|NC_001139|:106660
YDL154W	8	T	C	SNV	ref|NC_001139|:260799
YDL154W	1	C	A	SNV	ref|NC_001139|:392400
YDL154W	6	A	C	SNV	ref|NC_001139|:911509
YDL154W	7	CATT	C	deletion	ref|NC_001142|:407479
YDL154W	6	G	T	SNV	ref|NC_001142|:689337
YDL154W	2	G	T	SNV	ref|NC_001143|:370011
YDL154W	7	C	CCA	insertion	ref|NC_001144|:11244
YDL154W	1	A	AC	insertion	ref|NC_001144|:11256
YDL154W	6	ACACACCACACCCACACACCACACCCACACC	A	deletion	ref|NC_001144|:11262
YDL154W	7	T	G	SNV	ref|NC_001144|:672451
YDL154W	3	A	G	SNV	ref|NC_001144|:984793
YDL154W	2	T	C	SNV	ref|NC_001145|:40503
YDL154W	5	T	C	SNV	ref|NC_001145|:114542
YDL154W	4	T	A	SNV	ref|NC_001145|:174358
YDL154W	2	G	T	SNV	ref|NC_001145|:183905
YDL154W	5	C	T	SNV	ref|NC_001145|:244031
YDL154W	6	G	A	SNV	ref|NC_001145|:301874
YDL154W	3	A	G	SNV	ref|NC_001145|:657833
YDL154W	7	T	C	SNV	ref|NC_001145|:758428
YDL154W	5	TTTC	T	deletion	ref|NC_001146|:55357
YDL154W	7	A	G	SNV	ref|NC_001146|:313332
YDL154W	5	C	T	SNV	ref|NC_001146|:439178
YDL154W	6	G	A	SNV	ref|NC_001146|:679230
YDL154W	3	C	A	SNV	ref|NC_001147|:171745
YDL154W	4	C	T	SNV	ref|NC_001147|:203292
YDL154W	8	T	C	SNV	ref|NC_001147|:348062
YDL154W	3	A	G	SNV	ref|NC_001147|:679322
YDL154W	3	C	T	SNV	ref|NC_001147|:877134
YDL154W	5	G	C	SNV	ref|NC_001147|:961233
YDL154W	1	C	T	SNV	ref|NC_001148|:108270
YDL154W	3	T	C	SNV	ref|NC_001148|:419319
YDL154W	6	C	T	SNV	ref|NC_001148|:794707
YDL162C	6	C	T	SNV	ref|NC_001134|:81712
YDL162C	7	T	A	SNV	ref|NC_001134|:97521
YDL162C	7	C	CA	insertion	ref|NC_001134|:170492
YDL162C	4	G	A	SNV	ref|NC_001134|:276016
YDL162C	6	G	C	SNV	ref|NC_001134|:665708
YDL162C	2	A	C	SNV	ref|NC_001135|:23596
YDL162C	5	T	TA	insertion	ref|NC_001135|:228049
YDL162C	7	C	A	SNV	ref|NC_001136|:387842
YDL162C	1	G	A	SNV	ref|NC_001136|:596987
YDL162C	8	G	T	SNV	ref|NC_001137|:204243
YDL162C	4	A	G	SNV	ref|NC_001138|:72568
YDL162C	3	C	T	SNV	ref|NC_001138|:158706
YDL162C	8	C	CGT	insertion	ref|NC_001138|:182877
YDL162C	5	A	ATCTTCG	insertion	ref|NC_001138|:224593
YDL162C	7	G	A	SNV	ref|NC_001138|:257092
YDL162C	4	T	A	SNV	ref|NC_001139|:48732
YDL162C	3	C	G	SNV	ref|NC_001139|:110627
YDL162C	3	C	T	SNV	ref|NC_001139|:110628
YDL162C	2	TA	T	deletion	ref|NC_001139|:321371
YDL162C	4	C	G	SNV	ref|NC_001139|:497601
YDL162C	8	C	T	SNV	ref|NC_001139|:500234
YDL162C	4	C	A	SNV	ref|NC_001139|:610450
YDL162C	3	C	A	SNV	ref|NC_001139|:775255
YDL162C	4	C	G	SNV	ref|NC_001139|:811686
YDL162C	3	C	T	SNV	ref|NC_001139|:937531
YDL162C	7	T	C	SNV	ref|NC_001139|:960204
YDL162C	7	T	C	SNV	ref|NC_001139|:964687
YDL162C	1	G	GATATACATGCCTATATCTATATCTATAA	insertion	ref|NC_001139|:1014259
YDL162C	6	G	T	SNV	ref|NC_001139|:1045836
YDL162C	3	T	G	SNV	ref|NC_001140|:47931
YDL162C	5	G	T	SNV	ref|NC_001140|:79637
YDL162C	5	TAAC	T	deletion	ref|NC_001140|:381981
YDL162C	3	A	C	SNV	ref|NC_001140|:525309
YDL162C	2	C	G	SNV	ref|NC_001140|:531015
YDL162C	5	G	A	SNV	ref|NC_001141|:48482
YDL162C	4	C	A	SNV	ref|NC_001142|:16083
YDL162C	4	T	A	SNV	ref|NC_001142|:378442
YDL162C	4	T	A	SNV	ref|NC_001142|:378443
YDL162C	5	T	G	SNV	ref|NC_001142|:403505
YDL162C	3	G	C	SNV	ref|NC_001142|:501823
YDL162C	4	G	T	SNV	ref|NC_001142|:505666
YDL162C	7	G	A	SNV	ref|NC_001142|:518709
YDL162C	4	G	T	SNV	ref|NC_001142|:579720
YDL162C	2	C	A	SNV	ref|NC_001142|:680994
YDL162C	2	C	T	SNV	ref|NC_001143|:101650
YDL162C	8	G	A	SNV	ref|NC_001143|:313413
YDL162C	5	G	A	SNV	ref|NC_001143|:383336
YDL162C	8	G	A	SNV	ref|NC_001143|:491442
YDL162C	8	A	AC	insertion	ref|NC_001144|:11198
YDL162C	8	AC	A	deletion	ref|NC_001144|:11230
YDL162C	3	G	GA	insertion	ref|NC_001144|:92622
YDL162C	3	G	A	SNV	ref|NC_001144|:92623
YDL162C	3	G	GA	insertion	ref|NC_001144|:515195
YDL162C	3	G	T	SNV	ref|NC_001144|:616463
YDL162C	6	G	C	SNV	ref|NC_001144|:635434
YDL162C	5	G	A	SNV	ref|NC_001144|:636941
YDL162C	5	C	A	SNV	ref|NC_001144|:831409
YDL162C	7	T	A	SNV	ref|NC_001144|:940410
YDL162C	2	TGGTGTGGGTGTG	T	deletion	ref|NC_001144|:1065114
YDL162C	1	T	A	SNV	ref|NC_001145|:121915
YDL162C	2	C	A	SNV	ref|NC_001145|:142497
YDL162C	6	A	G	SNV	ref|NC_001145|:150568
YDL162C	7	G	T	SNV	ref|NC_001145|:266319
YDL162C	1	A	T	SNV	ref|NC_001145|:439521
YDL162C	2	C	A	SNV	ref|NC_001145|:446820
YDL162C	6	C	T	SNV	ref|NC_001145|:574775
YDL162C	3	T	C	SNV	ref|NC_001145|:578076
YDL162C	5	T	C	SNV	ref|NC_001145|:588648
YDL162C	4	C	A	SNV	ref|NC_001145|:900636
YDL162C	8	A	C	SNV	ref|NC_001146|:77439
YDL162C	4	G	A	SNV	ref|NC_001146|:124368
YDL162C	2	C	A	SNV	ref|NC_001146|:316513
YDL162C	2	C	T	SNV	ref|NC_001146|:385433
YDL162C	3	C	A	SNV	ref|NC_001146|:390057
YDL162C	7	CTAATAATAA	C	deletion	ref|NC_001147|:110791
YDL162C	1	C	A	SNV	ref|NC_001147|:117288
YDL162C	8	C	G	SNV	ref|NC_001147|:218540
YDL162C	4	T	G	SNV	ref|NC_001147|:264920
YDL162C	7	G	A	SNV	ref|NC_001147|:555615
YDL162C	7	C	A	SNV	ref|NC_001147|:894718
YDL162C	3	A	C	SNV	ref|NC_001147|:899522
YDL162C	2	C	G	SNV	ref|NC_001147|:926348
YDL162C	1	C	CAT	insertion	ref|NC_001148|:132270
YDL162C	8	T	G	SNV	ref|NC_001148|:428660
YDL162C	4	C	T	SNV	ref|NC_001148|:435939
YDL162C	7	G	T	SNV	ref|NC_001148|:612040
YDL162C	6	G	C	SNV	ref|NC_001148|:638160
YDL162C	7	C	T	SNV	ref|NC_001148|:688319
YDL162C	7	T	C	SNV	ref|NC_001148|:733014
YDL162C	6	C	CT	insertion	ref|NC_001148|:827736
YDL162C	7	G	T	SNV	ref|NC_001148|:841565
YDL164C	6	C	T	SNV	ref|NC_001133|:98089
YDL164C	5	T	C	SNV	ref|NC_001134|:532152
YDL164C	4	C	A	SNV	ref|NC_001135|:229776
YDL164C	6	G	A	SNV	ref|NC_001136|:45025
YDL164C	5	C	T	SNV	ref|NC_001136|:317789
YDL164C	6	T	TA	insertion	ref|NC_001136|:617279
YDL164C	6	T	G	SNV	ref|NC_001136|:617282
YDL164C	5	C	T	SNV	ref|NC_001136|:936913
YDL164C	2	T	C	SNV	ref|NC_001136|:1026456
[truncated: 28,652 more rows]

## Sheet: Large-scale mutations
Strain (gene deleted)	Replicate	Chromosome	Start position	End position	Mutation type (homo_duplication, heter_duplication, homo_deletion, heter_deletion)
YAL040C	2	ref|NC_001134|	whole chr		heter_duplication
YAL040C	7	ref|NC_001144|	whole chr		heter_deletion
YAR007C	1	ref|NC_001137|	450000	493000	heter_deletion
YAR007C	2	ref|NC_001137|	450000	493000	heter_deletion
YAR007C	4	ref|NC_001148|	811000	845000	heter_deletion
YAR007C	8	ref|NC_001134|	223000	810000	heter_deletion
YAR007C	8	ref|NC_001135|	whole chr		heter_deletion
YAR007C	8	ref|NC_001137|	451000	572000	heter_deletion
YAR007C	8	ref|NC_001140|	whole chr		heter_deletion
YAR007C	8	ref|NC_001141|	whole chr		heter_deletion
YBL019W	5	ref|NC_001133|	whole chr		homo_duplication
YBL019W	6	ref|NC_001133|	whole chr		heter_deletion
YBR060C	1	ref|NC_001135|	153000	169000	heter_deletion
YBR060C	3	ref|NC_001140|	whole chr		heter_duplication
YBR060C	3	ref|NC_001144|	504000	850000	heter_deletion
YBR087W	8	ref|NC_001147|	whole chr		heter_duplication
YBR114W	1	ref|NC_001133|	whole chr		heter_deletion
YBR114W	1	ref|NC_001138|	whole chr		heter_deletion
YBR114W	4	ref|NC_001144|	whole chr		heter_duplication
YBR114W	5	ref|NC_001133|	whole chr		heter_deletion
YBR114W	5	ref|NC_001137|	whole chr		heter_deletion
YBR173C	2	ref|NC_001133|	whole chr		heter_deletion
YBR173C	3	ref|NC_001133|	whole chr		heter_deletion
YBR173C	3	ref|NC_001136|	886000	982000	heter_duplication
YBR173C	5	ref|NC_001133|	whole chr		heter_deletion
YBR173C	5	ref|NC_001134|	whole chr		heter_duplication
YBR173C	8	ref|NC_001134|	whole chr		heter_duplication
YBR223C	2	ref|NC_001147|	whole chr		heter_duplication
YBR223C	4	ref|NC_001139|	whole chr		heter_duplication
YBR223C	5	ref|NC_001144|	whole chr		heter_duplication
YBR223C	8	ref|NC_001134|	whole chr		heter_duplication
YBR274W	1	ref|NC_001133|	whole chr		heter_deletion
YBR274W	1	ref|NC_001135|	153000	170000	heter_deletion
YBR274W	3	ref|NC_001133|	whole chr		heter_deletion
YBR278W	1	ref|NC_001133|	whole chr		heter_deletion
YBR278W	2	ref|NC_001138|	216000	270000	heter_deletion
YBR278W	4	ref|NC_001135|	whole chr		heter_deletion
YBR278W	5	ref|NC_001143|	whole chr		heter_deletion
YBR278W	7	ref|NC_001140|	whole chr		heter_deletion
YCR066W	1	ref|NC_001136|	1252000	1524000	heter_duplication
YCR066W	1	ref|NC_001141|	whole chr		heter_deletion
YCR066W	1	ref|NC_001144|	12000	449000	heter_duplication
YCR066W	2	ref|NC_001133|	whole chr		heter_deletion
YCR066W	2	ref|NC_001135|	whole chr		heter_deletion
YCR066W	2	ref|NC_001137|	450000	493000	heter_deletion
YCR066W	3	ref|NC_001133|	whole chr		heter_deletion
YCR066W	3	ref|NC_001138|	whole chr		heter_deletion
YCR066W	3	ref|NC_001139|	824000	1085000	heter_deletion
YCR066W	3	ref|NC_001146|	728000	784000	heter_deletion
YCR066W	4	ref|NC_001133|	whole chr		heter_deletion
YCR066W	4	ref|NC_001141|	whole chr		heter_duplication
YCR066W	4	ref|NC_001144|	600000	651000	heter_deletion
YCR066W	4	ref|NC_001146|	whole chr		heter_deletion
YCR066W	6	ref|NC_001135|	whole chr		heter_deletion
YCR066W	7	ref|NC_001133|	whole chr		heter_deletion
YCR066W	7	ref|NC_001144|	whole chr		heter_duplication
YCR066W	8	ref|NC_001146|	whole chr		heter_deletion
YCR092C	7	ref|NC_001144|	whole chr		heter_duplication
YDL042C	4	ref|NC_001136|	whole chr		heter_duplication
YDL042C	4	ref|NC_001137|	450000	572000	heter_deletion
YDL042C	4	ref|NC_001146|	523000	784000	heter_deletion
YDL042C	6	ref|NC_001134|	whole chr		heter_duplication
YDL042C	8	ref|NC_001135|	whole chr		heter_deletion
YDL042C	8	ref|NC_001137|	451000	572000	heter_deletion
YDL042C	8	ref|NC_001141|	whole chr		heter_deletion
YDL042C	8	ref|NC_001144|	12000	215000	heter_deletion
YDL059C	3	ref|NC_001134|	whole chr		heter_duplication
YDL059C	3	ref|NC_001141|	whole chr		heter_deletion
YDL101C	1	ref|NC_001147|	whole chr		heter_duplication
YDL101C	2	ref|NC_001133|	whole chr		heter_deletion
YDL101C	2	ref|NC_001140|	whole chr		heter_deletion
YDL101C	3	ref|NC_001133|	whole chr		heter_deletion
YDL101C	3	ref|NC_001142|	whole chr		heter_deletion
YDL101C	3	ref|NC_001147|	whole chr		heter_deletion
YDL101C	5	ref|NC_001133|	whole chr		heter_deletion
YDL101C	5	ref|NC_001143|	whole chr		heter_duplication
YDL101C	6	ref|NC_001133|	whole chr		heter_duplication
YDL101C	6	ref|NC_001135|	whole chr		heter_deletion
YDL101C	7	ref|NC_001137|	whole chr		heter_duplication
YDL101C	7	ref|NC_001141|	whole chr		heter_deletion
YDL101C	8	ref|NC_001133|	whole chr		heter_deletion
YDL101C	8	ref|NC_001135|	whole chr		heter_deletion
YDL101C	8	ref|NC_001140|	whole chr		heter_deletion
YDL101C	8	ref|NC_001143|	whole chr		heter_duplication
YDL101C	8	ref|NC_001145|	whole chr		heter_duplication
YDL120W	1	ref|NC_001138|	212000	270000	heter_deletion
YDL120W	1	ref|NC_001147|	whole chr		heter_duplication
YDL120W	2	ref|NC_001134|	whole chr		heter_duplication
YDL120W	3	ref|NC_001136|	whole chr		heter_duplication
YDL120W	3	ref|NC_001147|	whole chr		heter_duplication
YDL120W	4	ref|NC_001133|	whole chr		heter_deletion
YDL120W	4	ref|NC_001137|	whole chr		heter_deletion
YDL120W	4	ref|NC_001143|	whole chr		heter_duplication
YDL120W	4	ref|NC_001145|	191000	371000	heter_duplication
YDL120W	4	ref|NC_001145|	381000	924000	homo_duplication
YDL120W	6	ref|NC_001135|	93000	148000	heter_deletion
YDL120W	6	ref|NC_001144|	490000	1068000	heter_deletion
YDL120W	6	ref|NC_001148|	12000	57000	heter_deletion
YDL120W	7	ref|NC_001134|	whole chr		homo_duplication
YDL120W	7	ref|NC_001137|	whole chr		homo_duplication
YDL120W	7	ref|NC_001148|	whole chr		homo_duplication
YDL120W	8	ref|NC_001135|	whole chr		heter_deletion
YDL120W	8	ref|NC_001136|	1214000	1525000	heter_duplication
YDL120W	8	ref|NC_001144|	819000	1068000	heter_deletion
YDL120W	8	ref|NC_001146|	whole chr		heter_duplication
YDL154W	3	ref|NC_001148|	whole chr		heter_deletion
YDL162C	1	ref|NC_001137|	450000	493000	heter_deletion
YDL162C	5	ref|NC_001133|	whole chr		heter_duplication
YDL162C	7	ref|NC_001135|	208000	270000	heter_duplication
YDL162C	7	ref|NC_001144|	882000	1066000	heter_deletion
YDL162C	7	ref|NC_001145|	379000	482000	heter_deletion
YDL162C	8	ref|NC_001138|	212000	270000	heter_deletion
YDL162C	8	ref|NC_001139|	568000	1085000	heter_deletion
YDL162C	8	ref|NC_001145|	11000	180000	heter_duplication
YDL164C	4	ref|NC_001138|	whole chr		heter_deletion
YDL164C	4	ref|NC_001141|	whole chr		heter_duplication
YDL200C	1	ref|NC_001137|	whole chr		heter_duplication
YDL200C	1	ref|NC_001139|	whole chr		heter_duplication
YDL200C	3	ref|NC_001138|	whole chr		heter_deletion
YDR004W	1	ref|NC_001135|	whole chr		heter_deletion
YDR004W	1	ref|NC_001141|	whole chr		heter_deletion
YDR004W	2	ref|NC_001133|	whole chr		heter_deletion
YDR004W	3	ref|NC_001135|	whole chr		heter_deletion
YDR004W	3	ref|NC_001141|	whole chr		heter_deletion
YDR004W	3	ref|NC_001144|	601000	1068000	heter_deletion
YDR004W	5	ref|NC_001135|	whole chr		heter_deletion
YDR004W	5	ref|NC_001146|	whole chr		heter_deletion
YDR004W	6	ref|NC_001148|	858000	942000	heter_duplication
YDR004W	6	ref|NC_001148|	624000	804000	heter_duplication
YDR004W	6	ref|NC_001148|	21000	560000	heter_duplication
YDR004W	7	ref|NC_001133|	whole chr		heter_deletion
YDR004W	7	ref|NC_001135|	whole chr		heter_duplication
YDR004W	7	ref|NC_001141|	whole chr		heter_deletion
YDR004W	7	ref|NC_001148|	811000	844000	heter_deletion
YDR004W	8	ref|NC_001133|	whole chr		heter_deletion
YDR030C	3	ref|NC_001136|	18000	501000	heter_duplication
YDR030C	3	ref|NC_001136|	653000	1525000	heter_duplication
YDR030C	8	ref|NC_001135|	whole chr		heter_deletion
YDR062W	3	ref|NC_001138|	whole chr		heter_deletion
YDR076W	1	ref|NC_001133|	whole chr		heter_deletion
YDR076W	1	ref|NC_001138|	whole chr		heter_deletion
YDR076W	1	ref|NC_001139|	1000	69000	heter_deletion
YDR076W	1	ref|NC_001139|	824000	1085000	heter_deletion
YDR076W	1	ref|NC_001144|	12000	215000	heter_deletion
YDR076W	1	ref|NC_001145|	whole chr		heter_deletion
YDR076W	2	ref|NC_001135|	1000	109000	heter_duplication
YDR076W	2	ref|NC_001135|	171000	315000	heter_duplication
YDR076W	2	ref|NC_001141|	whole chr		heter_deletion
YDR076W	3	ref|NC_001133|	whole chr		heter_deletion
YDR076W	4	ref|NC_001135|	200000	294000	heter_deletion
YDR076W	4	ref|NC_001139|	877000	932000	heter_deletion
YDR076W	4	ref|NC_001148|	811000	844000	heter_deletion
YDR076W	5	ref|NC_001136|	885000	983000	heter_deletion
YDR076W	5	ref|NC_001137|	451000	493000	heter_deletion
YDR076W	5	ref|NC_001148|	811000	844000	heter_deletion
YDR076W	6	ref|NC_001144|	601000	651000	heter_deletion
YDR076W	6	ref|NC_001148|	811000	844000	heter_deletion
YDR076W	7	ref|NC_001133|	whole chr		heter_deletion
YDR076W	8	ref|NC_001133|	whole chr		heter_deletion
YDR076W	8	ref|NC_001135|	153000	169000	heter_deletion
YDR076W	8	ref|NC_001144|	600000	651000	heter_deletion
YDR076W	8	ref|NC_001146|	whole chr		heter_deletion
YDR079C-A	1	ref|NC_001138|	whole chr		heter_deletion
YDR079C-A	2	ref|NC_001138|	211000	270000	heter_deletion
YDR079C-A	4	ref|NC_001136|	872000	1526000	heter_deletion
YDR079C-A	4	ref|NC_001145|	11000	182000	heter_duplication
YDR082W	1	ref|NC_001133|	167000	230000	heter_duplication
YDR082W	1	ref|NC_001145|	380000	924000	heter_deletion
YDR082W	1	ref|NC_001148|	812000	844000	heter_duplication
YDR082W	3	ref|NC_001135|	153000	168000	heter_duplication
YDR082W	3	ref|NC_001135|	2000	82000	heter_duplication
YDR082W	3	ref|NC_001135|	170000	316000	heter_deletion
YDR082W	3	ref|NC_001140|	1000	212000	heter_duplication
YDR082W	3	ref|NC_001140|	217000	557000	heter_deletion
YDR082W	8	ref|NC_001135|	153000	168000	heter_duplication
YDR092W	7	ref|NC_001143|	whole chr		heter_duplication
YDR097C	1	ref|NC_001136|	873000	1526000	heter_deletion
YDR097C	6	ref|NC_001135|	whole chr		heter_deletion
YDR097C	6	ref|NC_001136|	885000	988000	heter_deletion
YDR113C	5	ref|NC_001134|	whole chr		heter_duplication
YDR113C	7	ref|NC_001133|	whole chr		heter_deletion
YDR113C	7	ref|NC_001138|	whole chr		heter_deletion
YDR174W	1	ref|NC_001133|	whole chr		heter_deletion
YDR174W	2	ref|NC_001135|	1000	85000	heter_deletion
YDR174W	2	ref|NC_001135|	153000	316000	heter_deletion
YDR174W	6	ref|NC_001135|	whole chr		heter_deletion
YDR217C	1	ref|NC_001137|	450000	572000	heter_duplication
YDR217C	1	ref|NC_001139|	824000	1085000	heter_deletion
YDR217C	5	ref|NC_001143|	whole chr		heter_duplication
YDR217C	7	ref|NC_001140|	whole chr		heter_duplication
YDR217C	8	ref|NC_001141|	whole chr		heter_deletion
YDR288W	1	ref|NC_001135|	whole chr		heter_deletion
YDR288W	3	ref|NC_001146|	whole chr		heter_deletion
YDR288W	8	ref|NC_001144|	601000	650000	heter_duplication
YDR311W	4	ref|NC_001138|	whole chr		heter_deletion
YEL062W	3	ref|NC_001137|	whole chr		heter_duplication
YDR409W	2	ref|NC_001141|	whole chr		heter_deletion
YDR409W	3	ref|NC_001134|	whole chr		heter_duplication
YDR409W	4	ref|NC_001141|	whole chr		heter_deletion
YDR409W	5	ref|NC_001143|	whole chr		heter_duplication
YDR409W	6	ref|NC_001134|	whole chr		heter_duplication
YDR409W	6	ref|NC_001135|	202000	294000	heter_deletion
YDR409W	7	ref|NC_001133|	whole chr		heter_deletion
YDR409W	7	ref|NC_001137|	whole chr		heter_deletion
YDR409W	8	ref|NC_001135|	whole chr		heter_deletion
YDR409W	8	ref|NC_001146|	whole chr		heter_duplication
YDR440W	3	ref|NC_001137|	whole chr		homo_duplication
YDR440W	3	ref|NC_001139|	825000	1085000	heter_duplication
YDR440W	3	ref|NC_001139|	543000	811000	homo_duplication
YDR440W	3	ref|NC_001139|	2000	535000	heter_duplication
YDR440W	6	ref|NC_001138|	whole chr		heter_deletion
YDR440W	7	ref|NC_001133|	whole chr		heter_duplication
YDR440W	7	ref|NC_001134|	whole chr		heter_duplication
YDR440W	7	ref|NC_001136|	120000	218000	heter_deletion
YDR440W	7	ref|NC_001139|	whole chr		heter_duplication
YDR440W	7	ref|NC_001144|	601000	651000	heter_duplication
YEL019C	3	ref|NC_001134|	whole chr		heter_duplication
YEL037C	2	ref|NC_001146|	whole chr		heter_duplication
YEL037C	7	ref|NC_001141|	whole chr		heter_duplication
YDR369C	1	ref|NC_001133|	whole chr		heter_duplication
YDR369C	2	ref|NC_001133|	3000	160000	heter_duplication
YDR369C	2	ref|NC_001135|	whole chr		heter_duplication
YDR369C	2	ref|NC_001148|	859000	939000	heter_duplication
YDR369C	3	ref|NC_001136|	1108000	1206000	heter_duplication
YDR369C	3	ref|NC_001143|	316000	665000	heter_duplication
YDR369C	3	ref|NC_001144|	984000	1063000	heter_duplication
YDR369C	3	ref|NC_001144|	16000	447000	heter_duplication
YDR369C	4	ref|NC_001133|	167000	211000	heter_duplication
YDR369C	4	ref|NC_001137|	450000	572000	heter_deletion
YDR369C	5	ref|NC_001134|	7000	221000	heter_duplication
YDR369C	5	ref|NC_001135|	whole chr		heter_deletion
YDR369C	5	ref|NC_001136|	653000	1525000	heter_deletion
YDR369C	5	ref|NC_001141|	whole chr		heter_duplication
YDR369C	5	ref|NC_001144|	601000	651000	heter_duplication
YDR369C	5	ref|NC_001145|	204000	372000	heter_duplication
YDR369C	5	ref|NC_001147|	2000	117000	heter_duplication
YDR369C	5	ref|NC_001148|	859000	942000	heter_duplication
YDR369C	6	ref|NC_001133|	167000	211000	heter_duplication
YDR369C	6	ref|NC_001136|	18000	513000	heter_duplication
YDR369C	6	ref|NC_001136|	808000	1524000	heter_duplication
YDR369C	6	ref|NC_001145|	13000	372000	heter_duplication
YDR369C	7	ref|NC_001136|	886000	981000	heter_duplication
YDR369C	8	ref|NC_001141|	whole chr		heter_duplication
YER012W	1	ref|NC_001133|	whole chr		heter_deletion
YER012W	1	ref|NC_001134|	whole chr		heter_duplication
YER012W	3	ref|NC_001134|	whole chr		heter_duplication
YER012W	5	ref|NC_001139|	whole chr		heter_duplication
YER012W	7	ref|NC_001135|	whole chr		heter_deletion
YER012W	8	ref|NC_001135|	153000	169000	heter_deletion
YER012W	8	ref|NC_001147|	whole chr		heter_duplication
YER095W	1	ref|NC_001133|	whole chr		heter_deletion
YER095W	1	ref|NC_001135|	whole chr		heter_deletion
YER095W	1	ref|NC_001138|	whole chr		heter_deletion
YER095W	1	ref|NC_001145|	9000	184000	heter_deletion
YER095W	1	ref|NC_001146|	8000	96000	heter_duplication
YER095W	3	ref|NC_001136|	994000	1095000	heter_duplication
YER095W	3	ref|NC_001142|	485000	536000	heter_duplication
YER095W	4	ref|NC_001135|	whole chr		heter_deletion
YER095W	4	ref|NC_001146|	whole chr		heter_deletion
YER095W	5	ref|NC_001133|	whole chr		heter_deletion
YER095W	5	ref|NC_001135|	153000	169000	heter_deletion
YER095W	7	ref|NC_001133|	whole chr		heter_deletion
YER095W	7	ref|NC_001137|	437000	572000	heter_deletion
YER095W	7	ref|NC_001139|	933000	1083000	heter_deletion
YER095W	7	ref|NC_001141|	whole chr		heter_deletion
YER095W	7	ref|NC_001146|	564000	784000	heter_deletion
YER095W	7	ref|NC_001148|	811000	856000	heter_deletion
YER142C	1	ref|NC_001133|	168000	229000	heter_duplication
YER142C	1	ref|NC_001142|	19000	355000	heter_deletion
YER142C	2	ref|NC_001134|	whole chr		heter_duplication
YER142C	5	ref|NC_001136|	653000	869000	heter_duplication
YER142C	5	ref|NC_001136|	993000	1525000	heter_deletion
YER142C	5	ref|NC_001148|	858000	942000	heter_duplication
YER142C	6	ref|NC_001136|	whole chr		heter_duplication
YER162C	4	ref|NC_001138|	whole chr		heter_deletion
YER162C	4	ref|NC_001148|	812000	844000	heter_deletion
YER162C	4	ref|NC_001139|	whole chr		heter_duplication
YER162C	8	ref|NC_001137|	450000	493000	heter_deletion
YIL143C	1	ref|NC_001134|	whole chr		heter_duplication
YIL143C	1	ref|NC_001137|	451000	493000	heter_deletion
YIL143C	2	ref|NC_001144|	16000	208000	heter_duplication
YIL143C	8	ref|NC_001136|	885000	1525000	heter_duplication
YIL143C	8	ref|NC_001147|	977000	1080000	heter_deletion
YER173W	2	ref|NC_001133|	whole chr		heter_deletion
YFL003C	2	ref|NC_001146|	whole chr		heter_duplication
YFL003C	2	ref|NC_001147|	whole chr		heter_duplication
YFL003C	3	ref|NC_001134|	7000	221000	heter_duplication
YFL003C	3	ref|NC_001145|	204000	924000	heter_duplication
YFL003C	5	ref|NC_001133|	whole chr		heter_duplication
YFL003C	5	ref|NC_001141|	whole chr		heter_deletion
YGL058W	2	ref|NC_001133|	167000	230000	heter_duplication
YGL058W	2	ref|NC_001133|	1000	160000	homo_duplication
YGL058W	2	ref|NC_001135|	whole chr		heter_deletion
YGL058W	2	ref|NC_001137|	450000	493000	heter_deletion
YGL058W	2	ref|NC_001143|	whole chr		heter_duplication
YGL058W	3	ref|NC_001133|	whole chr		heter_deletion
YGL058W	3	ref|NC_001135|	153000	200000	heter_deletion
YGL058W	4	ref|NC_001137|	450000	493000	heter_deletion
YGL058W	4	ref|NC_001140|	whole chr		heter_duplication
YGL058W	4	ref|NC_001143|	whole chr		heter_duplication
YGL070C	2	ref|NC_001136|	whole chr		heter_deletion
YGL070C	7	ref|NC_001135|	94000	313000	heter_deletion
YGL070C	7	ref|NC_001137|	436000	572000	heter_deletion
YGL087C	2	ref|NC_001135|	153000	169000	heter_deletion
YGL087C	3	ref|NC_001141|	whole chr		heter_duplication
YGL098W	2	ref|NC_001138|	whole chr		heter_deletion
YGL098W	5	ref|NC_001133|	whole chr		homo_duplication
YGL098W	7	ref|NC_001135|	whole chr		heter_deletion
YGL255W	7	ref|NC_001136|	whole chr		heter_deletion
YGR180C	2	ref|NC_001135|	whole chr		heter_deletion
YGR180C	2	ref|NC_001137|	whole chr		heter_duplication
YGR180C	3	ref|NC_001135|	whole chr		heter_deletion
YGR180C	4	ref|NC_001139|	whole chr		heter_duplication
YGR180C	5	ref|NC_001136|	whole chr		heter_duplication
YGR180C	6	ref|NC_001135|	whole chr		heter_deletion
YGR180C	7	ref|NC_001135|	whole chr		heter_deletion
YGR258C	2	ref|NC_001134|	whole chr		heter_duplication
YGR258C	2	ref|NC_001146|	whole chr		heter_duplication
YGR258C	7	ref|NC_001138|	212000	270000	heter_deletion
YHL006C	3	ref|NC_001148|	812000	845000	heter_deletion
YHL006C	4	ref|NC_001137|	451000	493000	heter_deletion
YHR120W	3	ref|NC_001135|	whole chr		heter_deletion
YHR206W	1	ref|NC_001136|	whole chr		heter_duplication
YHR206W	1	ref|NC_001139|	whole chr		homo_duplication
YIL116W	2	ref|NC_001135|	2000	83000	heter_duplication
YIL116W	2	ref|NC_001139|	775000	1084000	heter_deletion
YIL116W	4	ref|NC_001144|	whole chr		heter_duplication
YIL116W	6	ref|NC_001135|	94000	316000	heter_deletion
YIL116W	6	ref|NC_001137|	451000	572000	heter_deletion
YIL116W	6	ref|NC_001146|	whole chr		heter_duplication
YIL118W	3	ref|NC_001133|	whole chr		heter_deletion
YIL118W	3	ref|NC_001138|	whole chr		heter_deletion
YIL118W	4	ref|NC_001136|	1103000	1207000	heter_duplication
YIL132C	5	ref|NC_001138|	whole chr		heter_deletion
YIL139C	2	ref|NC_001136|	885000	988000	heter_deletion
YIL139C	3	ref|NC_001133|	whole chr		heter_deletion
YIL139C	5	ref|NC_001136|	whole chr		homo_duplication
YJL001W	1	ref|NC_001136|	993000	1353000	heter_deletion
YJL001W	2	ref|NC_001134|	whole chr		heter_duplication
YJL001W	3	ref|NC_001135|	1000	85000	heter_deletion
YJL001W	3	ref|NC_001145|	10000	196000	heter_duplication
YJL001W	5	ref|NC_001138|	211000	270000	heter_deletion
YJL092W	2	ref|NC_001148|	whole chr		heter_duplication
YJL092W	3	ref|NC_001135|	whole chr		heter_deletion
YJL092W	4	ref|NC_001133|	whole chr		heter_deletion
YJL092W	5	ref|NC_001135|	202000	294000	heter_deletion
YJL092W	5	ref|NC_001146|	whole chr		heter_duplication
YJL092W	7	ref|NC_001143|	whole chr		heter_duplication
YJL092W	8	ref|NC_001133|	whole chr		homo_duplication
YJL092W	8	ref|NC_001137|	500000	572000	heter_duplication
YJL092W	8	ref|NC_001140|	whole chr		heter_duplication
YJL115W	1	ref|NC_001138|	whole chr		heter_duplication
YJL115W	1	ref|NC_001139|	545000	811000	heter_duplication
YJL115W	1	ref|NC_001143|	whole chr		homo_duplication
YJL115W	1	ref|NC_001144|	12000	215000	heter_deletion
YJL115W	1	ref|NC_001145|	whole chr		heter_duplication
YJL115W	1	ref|NC_001148|	812000	844000	heter_deletion
YJL115W	2	ref|NC_001135|	whole chr		heter_duplication
YJL115W	2	ref|NC_001143|	whole chr		homo_duplication
YJL115W	2	ref|NC_001144|	whole chr		heter_duplication
YJL115W	2	ref|NC_001145|	whole chr		heter_duplication
YJL115W	3	ref|NC_001135|	whole chr		heter_duplication
YJL115W	3	ref|NC_001138|	whole chr		heter_duplication
YJL115W	3	ref|NC_001139|	4000	811000	heter_duplication
YJL115W	3	ref|NC_001141|	whole chr		heter_duplication
YJL115W	3	ref|NC_001143|	whole chr		homo_duplication
YJL115W	3	ref|NC_001145|	11000	182000	heter_duplication
YJL115W	4	ref|NC_001135|	whole chr		heter_duplication
YJL115W	4	ref|NC_001138|	whole chr		heter_duplication
YJL115W	4	ref|NC_001139|	6000	572000	heter_duplication
YJL115W	4	ref|NC_001141|	whole chr		homo_duplication
YJL115W	4	ref|NC_001142|	whole chr		heter_duplication
YJL115W	4	ref|NC_001143|	whole chr		heter_duplication
YJL115W	4	ref|NC_001145|	13000	337000	heter_duplication
YJL115W	4	ref|NC_001148|	16000	56000	homo_duplication
YJL115W	4	ref|NC_001148|	65000	943000	heter_duplication
YJL115W	5	ref|NC_001135|	whole chr		heter_duplication
YJL115W	5	ref|NC_001137|	451000	572000	heter_deletion
YJL115W	5	ref|NC_001141|	whole chr		heter_duplication
YJL115W	5	ref|NC_001144|	601000	649000	homo_duplication
YJL115W	5	ref|NC_001144|	884000	941000	heter_duplication
YJL115W	5	ref|NC_001144|	977000	1064000	heter_deletion
YJL115W	5	ref|NC_001145|	9000	357000	homo_duplication
YJL115W	5	ref|NC_001145|	382000	923000	heter_duplication
YJL115W	5	ref|NC_001147|	2000	118000	homo_duplication
YJL115W	6	ref|NC_001133|	whole chr		homo_duplication
YJL115W	6	ref|NC_001143|	whole chr		homo_duplication
YJL115W	6	ref|NC_001144|	whole chr		heter_deletion
YJL115W	6	ref|NC_001145|	whole chr		homo_duplication
YJL127C	8	ref|NC_001141|	whole chr		homo_duplication
YJL173C	1	ref|NC_001139|	824000	1085000	heter_deletion
YJL173C	1	ref|NC_001144|	948000	1066000	heter_duplication
YJL173C	2	ref|NC_001139|	776000	811000	heter_duplication
YJL173C	2	ref|NC_001144|	659000	818000	heter_duplication
YJL173C	4	ref|NC_001139|	775000	811000	heter_duplication
YJL173C	4	ref|NC_001144|	658000	818000	heter_duplication
YJL173C	5	ref|NC_001135|	202000	292000	homo_duplication
YJL194W	1	ref|NC_001138|	whole chr		heter_deletion
YJL194W	4	ref|NC_001133|	whole chr		heter_deletion
YJL194W	4	ref|NC_001138|	whole chr		heter_deletion
YJL194W	5	ref|NC_001136|	1292000	1525000	homo_duplication
YJL194W	5	ref|NC_001144|	736000	1068000	heter_deletion
YJR006W	5	ref|NC_001135|	208000	291000	heter_duplication
YJR006W	5	ref|NC_001136|	886000	981000	heter_duplication
YJR035W	1	ref|NC_001136|	886000	1523000	heter_duplication
YJR035W	1	ref|NC_001148|	12000	57000	heter_deletion
YJR035W	2	ref|NC_001133|	whole chr		heter_deletion
YJR035W	2	ref|NC_001137|	whole chr		heter_duplication
YJR035W	2	ref|NC_001140|	whole chr		heter_duplication
YJR035W	2	ref|NC_001147|	whole chr		heter_duplication
YJR035W	5	ref|NC_001138|	whole chr		heter_deletion
YJR035W	8	ref|NC_001147|	whole chr		heter_duplication
YJR043C	6	ref|NC_001135|	1000	199000	heter_deletion
YJR052W	2	ref|NC_001140|	whole chr		heter_deletion
YJR052W	3	ref|NC_001135|	whole chr		heter_deletion
YJR052W	6	ref|NC_001135|	whole chr		heter_deletion
YJR052W	6	ref|NC_001137|	450000	493000	heter_deletion
YJR052W	7	ref|NC_001137|	450000	572000	heter_deletion
YJR052W	7	ref|NC_001147|	124000	1080000	heter_deletion
YJR068W	2	ref|NC_001136|	whole chr		heter_duplication
YJR068W	4	ref|NC_001148|	811000	845000	heter_deletion
YJR068W	6	ref|NC_001135|	153000	168000	heter_duplication
YJR068W	6	ref|NC_001135|	93000	125000	heter_deletion
YJR068W	6	ref|NC_001135|	170000	316000	heter_deletion
YJR068W	6	ref|NC_001137|	451000	572000	heter_deletion
YJR068W	8	ref|NC_001135|	2000	82000	heter_duplication
YJR068W	8	ref|NC_001139|	whole chr		homo_duplication
YJR104C	5	ref|NC_001136|	886000	981000	homo_duplication
YJR104C	8	ref|NC_001143|	whole chr		heter_duplication
YKL032C	2	ref|NC_001135|	202000	294000	heter_deletion
YKL032C	4	ref|NC_001138|	whole chr		heter_deletion
YKL032C	6	ref|NC_001138|	whole chr		heter_deletion
YKL067W	6	ref|NC_001138|	whole chr		heter_deletion
YKL067W	7	ref|NC_001134|	whole chr		heter_duplication
YKL113C	1	ref|NC_001135|	whole chr		heter_deletion
YKL113C	2	ref|NC_001135|	whole chr		heter_deletion
YKL113C	2	ref|NC_001146|	whole chr		heter_deletion
YKL113C	4	ref|NC_001135|	1000	82000	heter_duplication
YKL113C	4	ref|NC_001135|	171000	316000	heter_deletion
YKL113C	4	ref|NC_001138|	whole chr		heter_deletion
YKL113C	5	ref|NC_001135|	whole chr		heter_deletion
YKL113C	5	ref|NC_001138|	226000	270000	heter_deletion
YKL113C	6	ref|NC_001135|	whole chr		heter_deletion
YKL113C	6	ref|NC_001137|	451000	470000	heter_deletion
YKL113C	8	ref|NC_001135|	whole chr		heter_deletion
YKL113C	8	ref|NC_001141|	whole chr		heter_duplication
YLR005W	3	ref|NC_001135|	whole chr		heter_deletion
YLR005W	3	ref|NC_001137|	450000	572000	heter_deletion
YLR005W	5	ref|NC_001143|	whole chr		heter_duplication
YLR005W	7	ref|NC_001143|	whole chr		heter_duplication
YLR010C	3	ref|NC_001146|	whole chr		heter_duplication
YLR032W	1	ref|NC_001141|	whole chr		heter_deletion
YLR032W	1	ref|NC_001136|	1103000	1207000	heter_deletion
YLR032W	1	ref|NC_001146|	whole chr		heter_duplication
YLR032W	4	ref|NC_001144|	658000	815000	heter_duplication
YLR032W	4	ref|NC_001146|	whole chr		heter_duplication
YLR035C	1	ref|NC_001135|	93000	316000	heter_deletion
YLR035C	1	ref|NC_001137|	450000	572000	heter_deletion
YLR035C	5	ref|NC_001146|	whole chr		heter_duplication
YLR154C	3	ref|NC_001133|	whole chr		heter_deletion
YLR154C	3	ref|NC_001134|	whole chr		heter_duplication
YLR154C	3	ref|NC_001135|	2000	168000	heter_duplication
YLR154C	4	ref|NC_001135|	whole chr		heter_deletion
YLR163C	2	ref|NC_001136|	whole chr		heter_deletion
YLR163C	6	ref|NC_001144|	whole chr		heter_duplication
YLR163C	8	ref|NC_001139|	whole chr		heter_duplication
YLR274W	3	ref|NC_001144|	whole chr		heter_duplication
YML007W	1	ref|NC_001140|	whole chr		heter_duplication
YML007W	6	ref|NC_001134|	whole chr		heter_duplication
YML007W	6	ref|NC_001137|	whole chr		heter_duplication
YML007W	7	ref|NC_001146|	whole chr		heter_deletion
YML011C	1	ref|NC_001148|	811000	845000	heter_deletion
YML011C	4	ref|NC_001134|	267000	809000	heter_duplication
YML011C	4	ref|NC_001139|	543000	1085000	heter_deletion
YML021C	2	ref|NC_001133|	whole chr		heter_deletion
YML021C	5	ref|NC_001138|	whole chr		heter_deletion
YML021C	7	ref|NC_001145|	whole chr		heter_duplication
YML028W	1	ref|NC_001133|	whole chr		heter_deletion
YML028W	1	ref|NC_001146|	whole chr		heter_duplication
YML028W	4	ref|NC_001134|	whole chr		heter_duplication
YML028W	4	ref|NC_001135|	whole chr		heter_deletion
YML032C	1	ref|NC_001134|	whole chr		heter_deletion
YML032C	1	ref|NC_001136|	whole chr		heter_deletion
YML032C	1	ref|NC_001139|	whole chr		heter_deletion
YML032C	1	ref|NC_001142|	whole chr		heter_deletion
YML032C	1	ref|NC_001147|	whole chr		heter_deletion
YML032C	2	ref|NC_001135|	whole chr		heter_deletion
YML032C	4	ref|NC_001134|	whole chr		heter_deletion
YML032C	4	ref|NC_001136|	whole chr		heter_deletion
YML032C	4	ref|NC_001147|	whole chr		heter_deletion
YML032C	5	ref|NC_001133|	whole chr		heter_duplication
YML032C	7	ref|NC_001135|	whole chr		heter_deletion
YML032C	8	ref|NC_001137|	450000	493000	heter_deletion
YML032C	8	ref|NC_001146|	whole chr		heter_deletion
YML095C	1	ref|NC_001135|	153000	169000	heter_deletion
YML095C	5	ref|NC_001146|	whole chr		heter_deletion
YML095C	8	ref|NC_001144|	12000	451000	heter_duplication
YML095C	8	ref|NC_001148|	whole chr		heter_duplication
YMR039C	3	ref|NC_001134|	whole chr		heter_duplication
YMR039C	6	ref|NC_001135|	whole chr		heter_deletion
YMR039C	7	ref|NC_001142|	whole chr		heter_deletion
YMR156C	5	ref|NC_001134|	whole chr		heter_duplication
YMR156C	5	ref|NC_001135|	1000	84000	heter_duplication
YMR156C	5	ref|NC_001135|	170000	316000	heter_deletion
YMR156C	6	ref|NC_001135|	167000	316000	heter_deletion
YMR166C	1	ref|NC_001136|	whole chr		heter_duplication
YMR166C	2	ref|NC_001133|	whole chr		heter_duplication
YMR166C	3	ref|NC_001140|	whole chr		heter_duplication
YMR166C	6	ref|NC_001136|	873000	988000	heter_deletion
YMR166C	7	ref|NC_001133|	whole chr		heter_deletion
YMR166C	7	ref|NC_001135|	whole chr		heter_duplication
YMR166C	7	ref|NC_001136|	whole chr		heter_duplication
YMR166C	7	ref|NC_001137|	450000	493000	heter_deletion
YMR166C	7	ref|NC_001142|	whole chr		heter_duplication
YMR166C	7	ref|NC_001148|	whole chr		heter_duplication
YMR166C	8	ref|NC_001133|	whole chr		heter_deletion
YMR166C	8	ref|NC_001138|	whole chr		heter_deletion
YMR167W	2	ref|NC_001142|	whole chr		heter_duplication
YMR167W	5	ref|NC_001133|	whole chr		heter_deletion
YMR167W	5	ref|NC_001138|	whole chr		heter_deletion
YMR167W	7	ref|NC_001134|	whole chr		homo_duplication
YMR167W	7	ref|NC_001136|	whole chr		homo_duplication
YMR167W	8	ref|NC_001135|	whole chr		heter_deletion
YMR190C	1	ref|NC_001141|	whole chr		heter_duplication
YMR190C	1	ref|NC_001142|	19000	472000	heter_duplication
YMR190C	1	ref|NC_001147|	977000	1080000	heter_duplication
YMR190C	2	ref|NC_001136|	whole chr		heter_duplication
YMR190C	2	ref|NC_001141|	whole chr		heter_duplication
YMR190C	2	ref|NC_001145|	whole chr		heter_duplication
YMR190C	3	ref|NC_001133|	whole chr		heter_duplication
YMR190C	3	ref|NC_001135|	170000	316000	heter_deletion
YMR190C	3	ref|NC_001137|	450000	572000	heter_deletion
YMR190C	3	ref|NC_001139|	825000	1084000	heter_duplication
YMR190C	3	ref|NC_001141|	326000	439000	heter_deletion
YMR190C	3	ref|NC_001146|	523000	784000	heter_deletion
YMR190C	3	ref|NC_001148|	12000	57000	heter_deletion
YMR190C	4	ref|NC_001137|	450000	493000	heter_deletion
YMR190C	4	ref|NC_001144|	983000	1063000	homo_duplication
YMR190C	4	ref|NC_001144|	12000	976000	heter_duplication
YMR190C	4	ref|NC_001146|	526000	782000	heter_duplication
YMR190C	5	ref|NC_001133|	whole chr		heter_deletion
YMR190C	5	ref|NC_001141|	whole chr		heter_duplication
YMR190C	6	ref|NC_001133|	whole chr		heter_deletion
YMR190C	6	ref|NC_001140|	whole chr		heter_duplication
YMR190C	6	ref|NC_001146|	whole chr		heter_duplication
YMR190C	7	ref|NC_001133|	whole chr		heter_deletion
YMR190C	7	ref|NC_001135|	2000	82000	homo_duplication
YMR190C	7	ref|NC_001137|	8000	443000	homo_duplication
YMR190C	7	ref|NC_001140|	whole chr		homo_duplication
YMR190C	8	ref|NC_001135|	169000	315000	heter_deletion
YMR190C	8	ref|NC_001137|	443000	493000	heter_deletion
YMR190C	8	ref|NC_001141|	whole chr		heter_deletion
YMR190C	8	ref|NC_001146|	526000	782000	heter_deletion
YMR190C	8	ref|NC_001148|	805000	857000	heter_deletion
YMR201C	5	ref|NC_001137|	450000	572000	heter_deletion
YMR201C	5	ref|NC_001141|	whole chr		homo_duplication
YMR201C	5	ref|NC_001145|	whole chr		homo_duplication
YMR201C	5	ref|NC_001148|	811000	845000	heter_deletion
YMR201C	5	ref|NC_001148|	857000	943000	homo_duplication
YMR223W	5	ref|NC_001139|	575000	1085000	heter_deletion
YMR223W	5	ref|NC_001145|	9000	183000	heter_duplication
YMR223W	8	ref|NC_001139|	568000	1085000	heter_deletion
YMR223W	8	ref|NC_001145|	10000	183000	heter_duplication
YMR308C	3	ref|NC_001144|	whole chr		heter_duplication
YMR308C	8	ref|NC_001135|	whole chr		heter_deletion
YMR308C	8	ref|NC_001144|	14000	91000	heter_duplication
YMR308C	8	ref|NC_001144|	224000	1068000	heter_deletion
YNL072W	2	ref|NC_001138|	212000	270000	heter_deletion
YNL072W	3	ref|NC_001135|	153000	169000	heter_deletion
YNL072W	3	ref|NC_001137|	whole chr		heter_duplication
YNL082W	3	ref|NC_001144|	whole chr		heter_duplication
YNL082W	7	ref|NC_001142|	whole chr		heter_duplication
YNL082W	8	ref|NC_001147|	whole chr		heter_duplication
YNL250W	2	ref|NC_001135|	1000	84000	heter_duplication
YNL250W	2	ref|NC_001137|	451000	572000	heter_deletion
YNL250W	3	ref|NC_001133|	whole chr		heter_duplication
YNL250W	3	ref|NC_001135|	whole chr		heter_deletion
YNL250W	4	ref|NC_001141|	whole chr		heter_deletion
YNL250W	5	ref|NC_001133|	whole chr		heter_duplication
YNL250W	8	ref|NC_001133|	161000	230000	heter_deletion
YNL250W	8	ref|NC_001135|	whole chr		heter_deletion
YNL250W	8	ref|NC_001144|	1000	215000	heter_deletion
YNL261W	2	ref|NC_001141|	whole chr		heter_deletion
YNL261W	3	ref|NC_001145|	whole chr		heter_duplication
YOL043C	1	ref|NC_001138|	146000	270000	heter_deletion
YOL043C	3	ref|NC_001138|	whole chr		heter_deletion
YOL094C	1	ref|NC_001133|	whole chr		heter_duplication
YOL094C	1	ref|NC_001139|	824000	1084000	heter_deletion
YOL094C	5	ref|NC_001135|	200000	316000	heter_deletion
YOL094C	7	ref|NC_001138|	whole chr		heter_deletion
YOL146W	1	ref|NC_001135|	94000	123000	heter_duplication
YOL146W	1	ref|NC_001135|	125000	169000	heter_deletion
YOL146W	1	ref|NC_001135|	1000	83000	homo_duplication
YOL146W	1	ref|NC_001136|	1102000	1525000	heter_deletion
YOL146W	1	ref|NC_001143|	whole chr		heter_duplication
YOL146W	6	ref|NC_001134|	whole chr		heter_duplication
YOL146W	7	ref|NC_001134|	whole chr		heter_duplication
YOR144C	3	ref|NC_001133|	whole chr		heter_duplication
YOR144C	5	ref|NC_001134|	whole chr		heter_duplication
YOR144C	6	ref|NC_001133|	whole chr		heter_duplication
YOR144C	6	ref|NC_001137|	2000	443000	heter_duplication
YOR144C	6	ref|NC_001142|	whole chr		heter_duplication
YOR144C	6	ref|NC_001145|	9000	183000	heter_duplication
YOR144C	8	ref|NC_001133|	whole chr		heter_duplication
YOR144C	8	ref|NC_001136|	whole chr		heter_duplication
YOR157C	1	ref|NC_001139|	whole chr		heter_duplication
YOR157C	2	ref|NC_001139|	whole chr		heter_duplication
YOR157C	3	ref|NC_001134|	whole chr		heter_duplication
YOR157C	3	ref|NC_001135|	153000	169000	heter_deletion
YOR157C	4	ref|NC_001139|	whole chr		heter_duplication
YOR157C	7	ref|NC_001136|	886000	1525000	heter_duplication
YOR157C	7	ref|NC_001144|	981000	1068000	heter_deletion
YOR258W	4	ref|NC_001133|	whole chr		heter_deletion
YOR258W	6	ref|NC_001135|	whole chr		heter_deletion
YOR258W	6	ref|NC_001137|	whole chr		heter_duplication
YOR258W	6	ref|NC_001138|	whole chr		heter_deletion
YOR258W	6	ref|NC_001140|	whole chr		heter_deletion
YOR258W	6	ref|NC_001142|	whole chr		heter_duplication
YOR258W	6	ref|NC_001148|	whole chr		heter_duplication
YOR258W	7	ref|NC_001136|	whole chr		heter_duplication
YOR258W	7	ref|NC_001138|	whole chr		heter_deletion
YOR258W	7	ref|NC_001140|	whole chr		heter_deletion
YOR258W	7	ref|NC_001145|	whole chr		heter_duplication
YOR258W	7	ref|NC_001148|	whole chr		heter_deletion
YOR330C	2	ref|NC_001148|	857000	943000	heter_duplication
YOR346W	3	ref|NC_001135|	202000	291000	heter_duplication
YOR346W	5	ref|NC_001146|	whole chr		heter_duplication
YOR346W	6	ref|NC_001135|	153000	170000	heter_deletion
YOR368W	1	ref|NC_001135|	whole chr		heter_deletion
YOR368W	1	ref|NC_001141|	whole chr		heter_deletion
YOR368W	3	ref|NC_001137|	whole chr		heter_deletion
YOR368W	5	ref|NC_001137|	whole chr		heter_deletion
YOR368W	5	ref|NC_001141|	whole chr		heter_duplication
YOR368W	7	ref|NC_001135|	whole chr		heter_deletion
YOR368W	7	ref|NC_001136|	whole chr		heter_deletion
YOR368W	7	ref|NC_001137|	whole chr		heter_duplication
YOR368W	7	ref|NC_001147|	709000	1080000	heter_deletion
YOR368W	8	ref|NC_001135|	whole chr		heter_deletion
YOR386W	4	ref|NC_001133|	whole chr		heter_duplication
YOR386W	4	ref|NC_001134|	269000	810000	heter_duplication
YOR386W	4	ref|NC_001141|	whole chr		heter_duplication
YOR386W	4	ref|NC_001144|	596000	1068000	heter_deletion
YPL022W	2	ref|NC_001148|	whole chr		heter_duplication
YPL022W	4	ref|NC_001148|	whole chr		heter_duplication
YPL022W	7	ref|NC_001140|	whole chr		heter_duplication
YPL022W	7	ref|NC_001143|	whole chr		heter_duplication
YPL022W	8	ref|NC_001143|	whole chr		heter_duplication
YPL164C	6	ref|NC_001135|	153000	170000	heter_deletion
YPL167C	3	ref|NC_001133|	whole chr		heter_deletion
YPL167C	4	ref|NC_001136|	whole chr		heter_deletion
YPL167C	8	ref|NC_001141|	whole chr		heter_duplication
YPL194W	2	ref|NC_001133|	whole chr		heter_deletion
YPL194W	2	ref|NC_001133|	whole chr		heter_deletion
YPL194W	2	ref|NC_001144|	601000	819000	heter_deletion
YPL194W	2	ref|NC_001144|	600000	819000	heter_deletion
YPL194W	4	ref|NC_001135|	1000	169000	heter_deletion
YPL194W	4	ref|NC_001135|	1000	170000	heter_deletion
YPL194W	4	ref|NC_001142|	485000	745000	heter_deletion
YPL194W	4	ref|NC_001142|	485000	745000	heter_deletion
YPL194W	6	ref|NC_001134|	whole chr		heter_duplication
YPL194W	6	ref|NC_001135|	whole chr		heter_deletion
YPL194W	7	ref|NC_001133|	whole chr		heter_duplication
YPL194W	7	ref|NC_001137|	whole chr		heter_deletion
YPR023C	1	ref|NC_001148|	811000	845000	heter_deletion
YPR023C	2	ref|NC_001136|	whole chr		heter_duplication
YPR023C	2	ref|NC_001136|	whole chr		heter_duplication
YPR023C	3	ref|NC_001135|	whole chr		heter_deletion
YPR023C	3	ref|NC_001135|	whole chr		heter_deletion
YPR023C	3	ref|NC_001138|	211000	270000	heter_deletion
YPR023C	3	ref|NC_001138|	211000	270000	heter_deletion
YPR023C	5	ref|NC_001135|	171000	316000	heter_duplication
YPR023C	5	ref|NC_001139|	575000	1085000	heter_deletion
YPR056W	1	ref|NC_001136|	whole chr		heter_duplication
YPR056W	5	ref|NC_001140|	whole chr		heter_deletion
YPR103W	1	ref|NC_001137|	450000	572000	heter_deletion
YPR103W	1	ref|NC_001147|	3000	118000	heter_duplication
YPR103W	6	ref|NC_001133|	whole chr		heter_deletion
YPR103W	7	ref|NC_001137|	450000	493000	heter_deletion

## Sheet: MT mutations
Strain (gene deleted)	Replicate	Ancestral genotype	Mutant genotype	Type of mutation	Genomic position
YAL015C	7	T	TTCTTAATTAAATTATCTTAATTAAATTA	insertion	ref|NC_001224|:547
YAL015C	2	T	TA	insertion	ref|NC_001224|:23831
YAL015C	8	T	TTAAAAA	insertion	ref|NC_001224|:31529
YAL015C	3	GTTTTA	G	deletion	ref|NC_001224|:35186
YAL015C	4	G	GC	insertion	ref|NC_001224|:50784
YAL015C	8	G	GC	insertion	ref|NC_001224|:50784
YAL015C	1	T	TTATTTAA	insertion	ref|NC_001224|:53278
YAL015C	2	GC	G	deletion	ref|NC_001224|:81413
YAL015C	4	G	GC	insertion	ref|NC_001224|:82827
YAL040C	7	GC	G	deletion	ref|NC_001224|:50784
YAL040C	5	TC	T	deletion	ref|NC_001224|:63575
YAL040C	3	A	G	SNV	ref|NC_001224|:80010
YAR007C	5	C	CT	insertion	ref|NC_001224|:9569
YAR007C	4	AT	A	deletion	ref|NC_001224|:13751
YAR007C	3	T	TG	insertion	ref|NC_001224|:20288
YAR007C	4	T	TTAAAAA	insertion	ref|NC_001224|:31529
YBL019W	3	TTCTTAATTAAATTATCTTAATTAAATTA	T	deletion	ref|NC_001224|:547
YBL019W	7	ATCTTAATTAAATTA	A	deletion	ref|NC_001224|:547
YBL019W	5	C	T	SNV	ref|NC_001224|:14054
YBL019W	5	A	C	SNV	ref|NC_001224|:17722
YBL019W	1	GC	G	deletion	ref|NC_001224|:28157
YBL019W	1	TC	T	deletion	ref|NC_001224|:29341
YBL019W	5	AT	A	deletion	ref|NC_001224|:32178
YBL019W	2	AC	A	deletion	ref|NC_001224|:33779
YBL019W	5	TATTA	T	deletion	ref|NC_001224|:37545
YBL019W	1	GC	G	deletion	ref|NC_001224|:50784
YBL019W	6	T	G	SNV	ref|NC_001224|:56185
YBL019W	6	TC	T	deletion	ref|NC_001224|:62486
YBL019W	6	A	T	SNV	ref|NC_001224|:80016
YBL019W	3	TTAATA	T	deletion	ref|NC_001224|:80294
YBL019W	3	A	AAATAAT	insertion	ref|NC_001224|:83286
YBL019W	3	G	GC	insertion	ref|NC_001224|:84247
YBL023C	1	T	TG	insertion	ref|NC_001224|:20288
YBL023C	2	AG	A	deletion	ref|NC_001224|:33220
YBL023C	8	C	G	SNV	ref|NC_001224|:34297
YBL023C	2	G	GC	insertion	ref|NC_001224|:50784
YBL023C	3	G	GC	insertion	ref|NC_001224|:50784
YBL023C	4	C	G	SNV	ref|NC_001224|:73139
YBL023C	4	G	C	SNV	ref|NC_001224|:73140
YBL023C	5	T	TA	insertion	ref|NC_001224|:82253
YBL023C	8	A	AAAT	insertion	ref|NC_001224|:83286
YBR060C	7	TTCTTAATTAAATTA	T	deletion	ref|NC_001224|:547
YBR060C	2	G	C	SNV	ref|NC_001224|:4170
YBR060C	4	TTTAATA	T	deletion	ref|NC_001224|:6238
YBR060C	8	CG	C	deletion	ref|NC_001224|:12297
YBR060C	4	AT	A	deletion	ref|NC_001224|:30801
YBR060C	5	AG	A	deletion	ref|NC_001224|:33220
YBR060C	5	GC	G	deletion	ref|NC_001224|:35815
YBR060C	2	C	CG	insertion	ref|NC_001224|:53653
YBR060C	8	T	TA	insertion	ref|NC_001224|:56958
YBR060C	5	GC	G	deletion	ref|NC_001224|:57833
YBR060C	5	A	AC	insertion	ref|NC_001224|:63397
YBR060C	8	A	AATAT	insertion	ref|NC_001224|:71510
YBR060C	7	T	A	SNV	ref|NC_001224|:84416
YBR087W	4	GTTTTA	G	deletion	ref|NC_001224|:35186
YBR087W	5	GC	G	deletion	ref|NC_001224|:85596
YBR088C	7	C	CG	insertion	ref|NC_001224|:16645
YBR088C	3	T	A	SNV	ref|NC_001224|:23870
YBR088C	2	A	G	SNV	ref|NC_001224|:29209
YBR088C	4	TTAAAAA	T	deletion	ref|NC_001224|:31529
YBR088C	8	T	TC	insertion	ref|NC_001224|:34171
YBR088C	1	GTTTTA	G	deletion	ref|NC_001224|:35186
YBR088C	2	A	T	SNV	ref|NC_001224|:50432
YBR088C	1	G	A	SNV	ref|NC_001224|:53526
YBR088C	1	G	A	SNV	ref|NC_001224|:62896
YBR088C	8	TTAGTA	T	deletion	ref|NC_001224|:68632
YBR088C	1	A	AT	insertion	ref|NC_001224|:78080
YBR173C	6	T	TTCTTAATTAAATTA	insertion	ref|NC_001224|:547
YBR223C	5	A	C	SNV	ref|NC_001224|:60820
YBR223C	6	T	A	SNV	ref|NC_001224|:65880
YBR252W	1	G	GC	insertion	ref|NC_001224|:28157
YBR252W	2	G	GC	insertion	ref|NC_001224|:28157
YBR252W	4	GCCCCC	G	deletion	ref|NC_001224|:50784
YBR252W	6	GCCCCC	GCCCCCC	insertion	ref|NC_001224|:50784
YBR252W	2	C	G	SNV	ref|NC_001224|:84758
YBR274W	6	G	A	SNV	ref|NC_001224|:11836
YBR274W	3	T	A	SNV	ref|NC_001224|:24692
YBR274W	3	CTATTT	C	deletion	ref|NC_001224|:33389
YBR274W	6	A	AG	insertion	ref|NC_001224|:54569
YBR274W	8	T	G	SNV	ref|NC_001224|:60283
YBR274W	5	TA	T	deletion	ref|NC_001224|:60347
YBR274W	4	C	G	SNV	ref|NC_001224|:84498
YBR274W	1	GC	G	deletion	ref|NC_001224|:85596
YBR274W	4	GC	G	deletion	ref|NC_001224|:85596
YBR278W	4	T	TTCTTAATTAAATTA	insertion	ref|NC_001224|:547
YBR278W	4	C	CCTCCCATTAGGG	insertion	ref|NC_001224|:5172
YBR278W	4	C	G	SNV	ref|NC_001224|:5174
YBR278W	4	T	TA	insertion	ref|NC_001224|:23831
YBR278W	4	A	G	SNV	ref|NC_001224|:48241
YBR278W	4	TA	T	deletion	ref|NC_001224|:75267
YCR014C	7	TTCTTAATTAAATTATCTTAATTAAATTA	T	deletion	ref|NC_001224|:547
YCR014C	1	CT	C	deletion	ref|NC_001224|:3916
YCR014C	7	GAATT	G	deletion	ref|NC_001224|:12221
YCR014C	5	T	C	SNV	ref|NC_001224|:12268
YCR014C	3	T	TC	insertion	ref|NC_001224|:22306
YCR014C	7	AT	A	deletion	ref|NC_001224|:27424
YCR014C	3	GC	G	deletion	ref|NC_001224|:28157
YCR014C	4	A	T	SNV	ref|NC_001224|:29185
YCR014C	4	T	TA	insertion	ref|NC_001224|:29954
YCR014C	1	G	GC	insertion	ref|NC_001224|:50784
YCR014C	5	TAATTA	T	deletion	ref|NC_001224|:53156
YCR014C	6	C	CT	insertion	ref|NC_001224|:57476
YCR014C	1	A	AC	insertion	ref|NC_001224|:63397
YCR014C	7	C	CG	insertion	ref|NC_001224|:65917
YCR014C	2	TAATTA	T	deletion	ref|NC_001224|:81471
YCR014C	2	C	CCCCT	insertion	ref|NC_001224|:82829
YCR014C	1	G	GC	insertion	ref|NC_001224|:84247
YCR066W	6	T	A	SNV	ref|NC_001224|:34601
YCR066W	2	T	C	SNV	ref|NC_001224|:37840
YCR066W	5	T	TA	insertion	ref|NC_001224|:43800
YCR066W	1	C	T	SNV	ref|NC_001224|:55465
YCR066W	1	GAA	G	deletion	ref|NC_001224|:55466
YCR066W	6	A	AT	insertion	ref|NC_001224|:60754
YCR066W	4	A	AT	insertion	ref|NC_001224|:63518
YCR066W	5	C	CG	insertion	ref|NC_001224|:65917
YCR066W	5	TC	T	deletion	ref|NC_001224|:68621
YCR066W	2	T	TA	insertion	ref|NC_001224|:78659
YCR092C	1	A	T	SNV	ref|NC_001224|:13763
YCR092C	6	TA	T	deletion	ref|NC_001224|:13802
YCR092C	5	T	C	SNV	ref|NC_001224|:25152
YCR092C	1	T	TA	insertion	ref|NC_001224|:29631
YCR092C	1	T	TATTA	insertion	ref|NC_001224|:37545
YCR092C	8	C	G	SNV	ref|NC_001224|:69064
YDL042C	3	C	G	SNV	ref|NC_001224|:5174
YDL042C	2	TTTAAA	T	deletion	ref|NC_001224|:13722
YDL042C	5	A	G	SNV	ref|NC_001224|:15407
YDL042C	2	C	CCTATA	insertion	ref|NC_001224|:34213
YDL042C	1	A	AT	insertion	ref|NC_001224|:35191
YDL042C	2	CG	C	deletion	ref|NC_001224|:84255
YDL042C	6	TTTAA	T	deletion	ref|NC_001224|:84425
YDL120W	5	TG	T	deletion	ref|NC_001224|:20288
YDL120W	3	C	CT	insertion	ref|NC_001224|:25304
YDL120W	5	G	GT	insertion	ref|NC_001224|:39931
YDL154W	6	T	TA	insertion	ref|NC_001224|:13247
YDL154W	8	AT	A	deletion	ref|NC_001224|:13751
YDL154W	2	A	C	SNV	ref|NC_001224|:26877
YDL154W	4	AT	A	deletion	ref|NC_001224|:35752
YDL154W	7	AT	A	deletion	ref|NC_001224|:35794
YDL154W	8	AT	ATT	insertion	ref|NC_001224|:35794
YDL154W	6	T	C	SNV	ref|NC_001224|:50269
YDL154W	6	AT	A	deletion	ref|NC_001224|:52012
YDL154W	7	C	G	SNV	ref|NC_001224|:57835
YDL154W	3	AT	A	deletion	ref|NC_001224|:80499
YDL154W	6	TA	T	deletion	ref|NC_001224|:82253
YDL154W	2	T	TA	insertion	ref|NC_001224|:82683
YDL162C	5	T	TG	insertion	ref|NC_001224|:20288
YDL162C	1	T	G	SNV	ref|NC_001224|:39455
YDL162C	1	TA	T	deletion	ref|NC_001224|:43800
YDL162C	1	A	AG	insertion	ref|NC_001224|:54569
YDL162C	4	CG	C	deletion	ref|NC_001224|:63656
YDL162C	8	T	A	SNV	ref|NC_001224|:81661
YDL162C	2	AC	A	deletion	ref|NC_001224|:83363
YDL162C	4	C	CCTATACTATA	insertion	ref|NC_001224|:85640
YDL164C	5	ATCTTAATTAAATTATCTTAATTAAATTA	A	deletion	ref|NC_001224|:547
YDL164C	7	TTCTTAATTAAATTATCTTAATTAAATTATCTTAATTAAATTA	T	deletion	ref|NC_001224|:547
YDL164C	2	CG	C	deletion	ref|NC_001224|:6218
YDL164C	5	G	GATAAAA	insertion	ref|NC_001224|:22265
YDL164C	4	G	A	SNV	ref|NC_001224|:31065
YDL164C	4	G	GC	insertion	ref|NC_001224|:50784
YDL164C	3	TA	T	deletion	ref|NC_001224|:68411
YDL164C	1	A	G	SNV	ref|NC_001224|:80010
YDL200C	2	T	TTCTTAATTAAATTA	insertion	ref|NC_001224|:547
YDL200C	4	T	TTCTTAATTAAATTA	insertion	ref|NC_001224|:547
YDL200C	8	AATATT	A	deletion	ref|NC_001224|:3763
YDL200C	2	GA	G	deletion	ref|NC_001224|:17358
YDL200C	2	T	TG	insertion	ref|NC_001224|:20288
YDL200C	8	TA	T	deletion	ref|NC_001224|:23528
YDL200C	8	GC	G	deletion	ref|NC_001224|:28157
YDL200C	6	C	CG	insertion	ref|NC_001224|:33793
YDL200C	2	AATATT	A	deletion	ref|NC_001224|:54348
YDL200C	6	CG	C	deletion	ref|NC_001224|:63656
YDR004W	4	TTCTTAATTAAATTA	T	deletion	ref|NC_001224|:547
YDR004W	6	A	AT	insertion	ref|NC_001224|:5437
YDR004W	1	T	C	SNV	ref|NC_001224|:9186
YDR004W	8	A	G	SNV	ref|NC_001224|:16280
YDR004W	4	T	TG	insertion	ref|NC_001224|:20288
YDR004W	1	T	C	SNV	ref|NC_001224|:25259
YDR004W	6	C	CGGGGG	insertion	ref|NC_001224|:28167
YDR004W	1	A	G	SNV	ref|NC_001224|:31704
YDR004W	7	CAAAT	C	deletion	ref|NC_001224|:36556
YDR004W	8	G	C	SNV	ref|NC_001224|:45433
YDR004W	2	C	CG	insertion	ref|NC_001224|:53653
YDR004W	5	G	GA	insertion	ref|NC_001224|:61206
YDR004W	5	G	GCCCCC	insertion	ref|NC_001224|:65081
YDR030C	7	TC	T	deletion	ref|NC_001224|:503
YDR030C	5	TTCTTAATTAAATTA	TTCTTAATTAAATTATCTTAATTAAATTA	insertion	ref|NC_001224|:547
YDR030C	6	TTCTTAATTAAATTA	T	deletion	ref|NC_001224|:547
YDR030C	8	TTCTTAATTAAATTA	T	deletion	ref|NC_001224|:547
YDR030C	2	T	A	SNV	ref|NC_001224|:14371
YDR030C	5	GA	G	deletion	ref|NC_001224|:17358
YDR030C	8	GC	G	deletion	ref|NC_001224|:28157
YDR030C	6	AC	A	deletion	ref|NC_001224|:33779
YDR030C	8	A	T	SNV	ref|NC_001224|:35206
YDR030C	1	A	T	SNV	ref|NC_001224|:54031
YDR030C	2	G	GC	insertion	ref|NC_001224|:57833
YDR030C	6	C	CG	insertion	ref|NC_001224|:65917
YDR030C	1	C	CA	insertion	ref|NC_001224|:73954
YDR030C	5	C	CG	insertion	ref|NC_001224|:84255
YDR030C	2	A	T	SNV	ref|NC_001224|:84816
YDR062W	2	TG	T	deletion	ref|NC_001224|:37688
YDR062W	5	A	T	SNV	ref|NC_001224|:76908
YDR062W	5	T	A	SNV	ref|NC_001224|:76909
YDR062W	2	TAATTA	T	deletion	ref|NC_001224|:81471
YDR076W	5	TTATTTAA	T	deletion	ref|NC_001224|:53278
YDR076W	8	C	CG	insertion	ref|NC_001224|:83380
YDR078C	1	CG	C	deletion	ref|NC_001224|:50578
YDR079C-A	7	A	AG	insertion	ref|NC_001224|:634
YDR079C-A	3	T	TG	insertion	ref|NC_001224|:20288
YDR079C-A	2	T	TA	insertion	ref|NC_001224|:83121
YDR082W	7	G	GA	insertion	ref|NC_001224|:36297
YDR082W	6	A	G	SNV	ref|NC_001224|:48002
YDR092W	8	T	C	SNV	ref|NC_001224|:29210
YDR092W	6	A	AG	insertion	ref|NC_001224|:29514
YDR092W	1	GTTTTA	G	deletion	ref|NC_001224|:35186
YDR092W	1	T	C	SNV	ref|NC_001224|:53707
YDR092W	8	AATATT	A	deletion	ref|NC_001224|:54348
YDR092W	6	GC	G	deletion	ref|NC_001224|:55436
YDR092W	8	A	T	SNV	ref|NC_001224|:57980
YDR092W	1	ATTAT	A	deletion	ref|NC_001224|:65206
YDR092W	3	T	A	SNV	ref|NC_001224|:75962
YDR092W	1	T	TA	insertion	ref|NC_001224|:83121
YDR092W	1	C	G	SNV	ref|NC_001224|:85637
YDR092W	1	TCCCTAATGGGAG	T	deletion	ref|NC_001224|:85638
YDR097C	7	T	A	SNV	ref|NC_001224|:7817
YDR097C	3	AT	A	deletion	ref|NC_001224|:13751
YDR097C	4	GTTTTA	G	deletion	ref|NC_001224|:35186
YDR097C	5	A	G	SNV	ref|NC_001224|:39187
YDR097C	8	A	AG	insertion	ref|NC_001224|:44378
YDR097C	6	G	GC	insertion	ref|NC_001224|:55436
YDR097C	3	TTTATA	T	deletion	ref|NC_001224|:62921
YDR097C	6	T	C	SNV	ref|NC_001224|:66547
YDR097C	2	A	AT	insertion	ref|NC_001224|:84805
YDR113C	7	TG	T	deletion	ref|NC_001224|:4016
YDR113C	1	GTTTTATTTTA	GTTTTA	deletion	ref|NC_001224|:35186
YDR113C	6	GTTTTATTTTA	G	deletion	ref|NC_001224|:35186
YDR113C	6	C	T	SNV	ref|NC_001224|:81364
YDR113C	6	G	GC	insertion	ref|NC_001224|:85596
YDR145W	8	AT	A	deletion	ref|NC_001224|:26120
YDR145W	6	T	TA	insertion	ref|NC_001224|:29734
YDR145W	7	GTTTTA	G	deletion	ref|NC_001224|:35186
YDR145W	4	T	TA	insertion	ref|NC_001224|:52595
YDR145W	4	A	AG	insertion	ref|NC_001224|:54569
YDR145W	1	G	GC	insertion	ref|NC_001224|:72806
YDR145W	5	T	A	SNV	ref|NC_001224|:79974
YDR217C	8	A	G	SNV	ref|NC_001224|:29209
YDR217C	5	T	TTAAAAA	insertion	ref|NC_001224|:31529
YDR217C	7	T	TC	insertion	ref|NC_001224|:62486
YDR217C	5	CG	C	deletion	ref|NC_001224|:65917
YDR288W	7	A	C	SNV	ref|NC_001224|:14539
YDR288W	7	AAGTATAT	A	deletion	ref|NC_001224|:31171
YDR288W	7	G	GC	insertion	ref|NC_001224|:50784
YDR288W	5	AG	A	deletion	ref|NC_001224|:57304
YDR288W	2	C	G	SNV	ref|NC_001224|:73139
YDR288W	2	G	C	SNV	ref|NC_001224|:73140
YDR288W	6	G	GC	insertion	ref|NC_001224|:84247
YDR311W	7	A	AT	insertion	ref|NC_001224|:7894
YDR311W	1	TAATATA	T	deletion	ref|NC_001224|:8284
YDR311W	1	A	T	SNV	ref|NC_001224|:13763
YDR311W	2	T	C	SNV	ref|NC_001224|:20414
YDR311W	8	G	GC	insertion	ref|NC_001224|:28157
YDR311W	3	CT	C	deletion	ref|NC_001224|:40681
YDR311W	2	CT	C	deletion	ref|NC_001224|:43529
YDR311W	3	A	AATATTT	insertion	ref|NC_001224|:48169
YDR311W	2	A	C	SNV	ref|NC_001224|:61448
YDR311W	2	C	CCCCT	insertion	ref|NC_001224|:82829
YDR369C	6	C	G	SNV	ref|NC_001224|:9042
YDR369C	8	AAGTATAT	A	deletion	ref|NC_001224|:31171
YDR369C	4	G	A	SNV	ref|NC_001224|:35373
YDR369C	3	T	C	SNV	ref|NC_001224|:36819
YDR369C	3	G	GC	insertion	ref|NC_001224|:50784
YDR369C	3	AG	A	deletion	ref|NC_001224|:57304
YDR369C	4	CG	C	deletion	ref|NC_001224|:63656
YDR409W	2	A	AG	insertion	ref|NC_001224|:6162
YDR409W	1	C	CT	insertion	ref|NC_001224|:36270
YDR409W	5	GC	G	deletion	ref|NC_001224|:55436
YDR419W	2	TTCTTAATTAAATTA	T	deletion	ref|NC_001224|:547
YDR419W	5	GC	G	deletion	ref|NC_001224|:8245
YDR419W	6	A	T	SNV	ref|NC_001224|:13763
YDR419W	3	TA	T	deletion	ref|NC_001224|:17984
YDR419W	8	T	TG	insertion	ref|NC_001224|:20288
YDR419W	3	TA	T	deletion	ref|NC_001224|:23528
YDR419W	4	A	C	SNV	ref|NC_001224|:23745
YDR419W	8	A	T	SNV	ref|NC_001224|:23875
YDR419W	4	CG	C	deletion	ref|NC_001224|:26223
YDR419W	2	G	GC	insertion	ref|NC_001224|:28157
YDR419W	7	T	TTAAAAA	insertion	ref|NC_001224|:31529
YDR419W	6	G	GC	insertion	ref|NC_001224|:50784
YDR419W	8	G	A	SNV	ref|NC_001224|:59805
YDR419W	8	AGGGGTCCCTCACTCCTTAT	A	deletion	ref|NC_001224|:62533
YDR419W	4	T	TC	insertion	ref|NC_001224|:73206
YDR419W	4	TA	T	deletion	ref|NC_001224|:80275
YDR419W	4	G	GC	insertion	ref|NC_001224|:84247
YEL019C	1	TTCTTAATTAAATTA	T	deletion	ref|NC_001224|:547
YEL019C	8	TA	T	deletion	ref|NC_001224|:24601
YEL019C	4	T	TA	insertion	ref|NC_001224|:25500
YEL019C	7	AATATTT	A	deletion	ref|NC_001224|:48169
YEL019C	4	A	AC	insertion	ref|NC_001224|:63397
YEL019C	8	TAATTA	T	deletion	ref|NC_001224|:81471
YEL037C	1	TTCTTAATTAAATTA	T	deletion	ref|NC_001224|:547
YEL037C	5	A	T	SNV	ref|NC_001224|:15257
YEL037C	6	GATAAAA	G	deletion	ref|NC_001224|:22265
YEL037C	6	GC	G	deletion	ref|NC_001224|:28157
YEL037C	5	TTAAAAA	T	deletion	ref|NC_001224|:31529
YEL037C	7	C	CCTATA	insertion	ref|NC_001224|:34213
YEL037C	4	G	GC	insertion	ref|NC_001224|:50784
YEL037C	4	G	GATTAA	insertion	ref|NC_001224|:56123
YEL037C	1	TA	T	deletion	ref|NC_001224|:60347
YEL037C	2	AC	A	deletion	ref|NC_001224|:83363
YEL062W	4	T	TTCTTAATTAAATTA	insertion	ref|NC_001224|:547
YER012W	4	T	TTCTTAATTAAATTA	insertion	ref|NC_001224|:547
YER012W	4	GT	G	deletion	ref|NC_001224|:4074
YER012W	7	TA	T	deletion	ref|NC_001224|:16049
YER012W	7	G	GC	insertion	ref|NC_001224|:50784
YER095W	4	GA	G	deletion	ref|NC_001224|:17358
YER095W	4	GTTTTA	G	deletion	ref|NC_001224|:35186
YER095W	1	C	CT	insertion	ref|NC_001224|:36127
YER095W	6	CT	C	deletion	ref|NC_001224|:46513
YER095W	2	GAAATAAAATAAATATAATAAATAAAATAAATAAATAAATAA	G	deletion	ref|NC_001224|:50152
YER095W	2	A	T	SNV	ref|NC_001224|:50195
YER095W	2	A	T	SNV	ref|NC_001224|:50199
YER095W	2	ATATATAAATATATAAAATAATATTTACTTTT	A	deletion	ref|NC_001224|:50203
YER095W	6	ATTATAT	A	deletion	ref|NC_001224|:57752
YGL058W	6	A	AC	insertion	ref|NC_001224|:34417
YGL070C	1	T	A	SNV	ref|NC_001224|:34217
YGL070C	1	A	C	SNV	ref|NC_001224|:34218
YGL070C	8	CCCCT	C	deletion	ref|NC_001224|:83325
YGL070C	8	A	AC	insertion	ref|NC_001224|:83345
YGL070C	8	A	G	SNV	ref|NC_001224|:83353
YGL087C	2	A	G	SNV	ref|NC_001224|:12419
YGL087C	6	G	T	SNV	ref|NC_001224|:17890
YGL087C	5	T	TA	insertion	ref|NC_001224|:28093
YGL087C	1	GTTTTA	G	deletion	ref|NC_001224|:35186
YGL087C	4	TA	T	deletion	ref|NC_001224|:55373
YGL087C	8	AT	A	deletion	ref|NC_001224|:63035
YGL087C	8	A	AT	insertion	ref|NC_001224|:84013
YGL098W	7	TTAAAAA	T	deletion	ref|NC_001224|:31529
YGL098W	6	CT	C	deletion	ref|NC_001224|:36922
YGL098W	7	C	T	SNV	ref|NC_001224|:77687
YGL169W	6	TTCTTAATTAAATTATCTTAATTAAATTA	T	deletion	ref|NC_001224|:547
YGL169W	1	T	TA	insertion	ref|NC_001224|:822
YGL169W	2	T	TC	insertion	ref|NC_001224|:29341
YGL169W	2	T	A	SNV	ref|NC_001224|:33024
YGL169W	5	TA	T	deletion	ref|NC_001224|:60347
YGL169W	5	A	AC	insertion	ref|NC_001224|:63397
YGL169W	1	A	AT	insertion	ref|NC_001224|:84013
YGL255W	5	A	AG	insertion	ref|NC_001224|:33220
YGL255W	4	GC	G	deletion	ref|NC_001224|:45061
YGL255W	4	AT	A	deletion	ref|NC_001224|:45971
YGL255W	1	G	GC	insertion	ref|NC_001224|:50784
YGL255W	7	T	TC	insertion	ref|NC_001224|:56683
YGL255W	6	A	ATG	insertion	ref|NC_001224|:82558
YGL255W	6	AAT	A	deletion	ref|NC_001224|:82561
YGL255W	5	A	AT	insertion	ref|NC_001224|:84013
YGL255W	7	CG	C	deletion	ref|NC_001224|:84255
YGR274C	3	TTCTTAATTAAATTA	T	deletion	ref|NC_001224|:547
YGR274C	3	A	AATATT	insertion	ref|NC_001224|:3763
YGR274C	2	T	G	SNV	ref|NC_001224|:4233
YGR274C	1	T	TG	insertion	ref|NC_001224|:20288
YGR274C	8	G	GC	insertion	ref|NC_001224|:85596
YHL006C	1	G	GTTTTA	insertion	ref|NC_001224|:35186
YHL006C	2	AC	A	deletion	ref|NC_001224|:45217
YHL006C	6	A	C	SNV	ref|NC_001224|:57574
YHL006C	1	GATTATA	G	deletion	ref|NC_001224|:62505
YHR206W	5	TTCTTAATTAAATTATCTTAATTAAATTA	T	deletion	ref|NC_001224|:547
YHR206W	5	CTAATTA	C	deletion	ref|NC_001224|:1522
YHR206W	6	G	A	SNV	ref|NC_001224|:25724
YIL118W	2	T	A	SNV	ref|NC_001224|:17525
YIL118W	5	T	A	SNV	ref|NC_001224|:26764
YIL118W	7	TTAAAAA	T	deletion	ref|NC_001224|:31529
YIL118W	6	AC	A	deletion	ref|NC_001224|:33779
YIL118W	8	GC	G	deletion	ref|NC_001224|:50784
YIL118W	1	CG	C	deletion	ref|NC_001224|:63656
YIL118W	2	A	AT	insertion	ref|NC_001224|:66067
YIL118W	5	AC	A	deletion	ref|NC_001224|:83363
YIL132C	1	A	C	SNV	ref|NC_001224|:11064
YIL132C	3	C	G	SNV	ref|NC_001224|:12301
YIL132C	8	GTTTTA	G	deletion	ref|NC_001224|:35186
YIL132C	2	G	GC	insertion	ref|NC_001224|:50784
YIL132C	6	T	G	SNV	ref|NC_001224|:56705
YIL132C	4	A	T	SNV	ref|NC_001224|:63849
YIL132C	2	A	AT	insertion	ref|NC_001224|:84805
YIL132C	1	G	GC	insertion	ref|NC_001224|:85596
YIL139C	1	TTCTTAATTAAATTATCTTAATTAAATTA	T	deletion	ref|NC_001224|:547
YIL139C	1	A	G	SNV	ref|NC_001224|:7685
YIL139C	7	TA	T	deletion	ref|NC_001224|:22063
YIL139C	4	AC	A	deletion	ref|NC_001224|:33779
YIL139C	2	CT	C	deletion	ref|NC_001224|:40681
YIL139C	5	T	A	SNV	ref|NC_001224|:45298
YIL139C	7	CG	C	deletion	ref|NC_001224|:56695
YIL139C	5	TATTTA	T	deletion	ref|NC_001224|:66564
YIL139C	3	TATAATA	T	deletion	ref|NC_001224|:67213
YIL139C	5	TA	T	deletion	ref|NC_001224|:67875
YIL139C	4	A	AT	insertion	ref|NC_001224|:71722
YJL001W	7	A	T	SNV	ref|NC_001224|:84816
YJL092W	5	A	AT	insertion	ref|NC_001224|:41817
YJL092W	4	T	G	SNV	ref|NC_001224|:57700
YJL092W	5	TA	T	deletion	ref|NC_001224|:67875
YJL127C	4	C	A	SNV	ref|NC_001224|:34192
YJL127C	4	G	T	SNV	ref|NC_001224|:55518
YJL173C	7	TTCTTAATTAAATTATCTTAATTAAATTATCTTAATTAAATTA	T	deletion	ref|NC_001224|:547
YJL173C	2	A	AT	insertion	ref|NC_001224|:17712
YJL173C	8	T	TC	insertion	ref|NC_001224|:29341
YJL173C	7	TA	T	deletion	ref|NC_001224|:80275
YJL173C	8	GC	G	deletion	ref|NC_001224|:84247
YJL194W	6	TTCTTAATTAAATTATCTTAATTAAATTA	T	deletion	ref|NC_001224|:547
YJL194W	3	T	TG	insertion	ref|NC_001224|:20288
YJL194W	8	AC	A	deletion	ref|NC_001224|:33779
YJL194W	8	C	CG	insertion	ref|NC_001224|:84255
YJR006W	3	CG	C	deletion	ref|NC_001224|:12373
YJR006W	5	A	AG	insertion	ref|NC_001224|:18272
YJR006W	2	T	TG	insertion	ref|NC_001224|:20288
YJR006W	1	T	TG	insertion	ref|NC_001224|:33473
YJR043C	3	A	AG	insertion	ref|NC_001224|:214
YJR043C	5	T	TTCTTAATTAAATTA	insertion	ref|NC_001224|:547
YJR043C	1	A	AC	insertion	ref|NC_001224|:6265
YJR043C	5	GA	G	deletion	ref|NC_001224|:17358
YJR043C	3	TTAAAAA	T	deletion	ref|NC_001224|:31529
YJR043C	6	TTAAAAA	T	deletion	ref|NC_001224|:31529
YJR043C	2	T	TA	insertion	ref|NC_001224|:61033
YJR043C	8	T	TA	insertion	ref|NC_001224|:61033
YJR043C	6	A	G	SNV	ref|NC_001224|:69480
YJR043C	1	T	A	SNV	ref|NC_001224|:70567
YJR043C	6	A	T	SNV	ref|NC_001224|:76837
YJR043C	7	T	TA	insertion	ref|NC_001224|:82253
YJR068W	1	TTCTTAATTAAATTA	T	deletion	ref|NC_001224|:547
YJR068W	5	A	ATCTTAATTAAATTA	insertion	ref|NC_001224|:547
YJR068W	7	A	AG	insertion	ref|NC_001224|:33220
YJR068W	2	CT	C	deletion	ref|NC_001224|:40681
YJR068W	8	ATATAAC	A	deletion	ref|NC_001224|:51098
YJR068W	8	G	GC	insertion	ref|NC_001224|:53270
YJR068W	1	C	CG	insertion	ref|NC_001224|:84255
YJR068W	3	C	CG	insertion	ref|NC_001224|:84255
YJR068W	4	G	GC	insertion	ref|NC_001224|:85596
YKL032C	3	ATTAT	A	deletion	ref|NC_001224|:2818
YKL032C	5	C	T	SNV	ref|NC_001224|:19545
YKL032C	8	C	T	SNV	ref|NC_001224|:19545
YKL032C	7	T	TA	insertion	ref|NC_001224|:26070
YKL032C	2	ACC	A	deletion	ref|NC_001224|:33779
YKL032C	3	G	GTTTTA	insertion	ref|NC_001224|:35186
YKL032C	2	TA	T	deletion	ref|NC_001224|:43800
YKL032C	1	GC	G	deletion	ref|NC_001224|:65907
YKL032C	5	C	G	SNV	ref|NC_001224|:66837
YKL032C	8	C	G	SNV	ref|NC_001224|:66837
YKL032C	7	CATATT	C	deletion	ref|NC_001224|:68893
YKL032C	5	TA	T	deletion	ref|NC_001224|:71026
YKL067W	3	TTCTTAATTAAATTA	T	deletion	ref|NC_001224|:547
YKL067W	8	A	ATCTTAATTAAATTA	insertion	ref|NC_001224|:547
YKL067W	2	T	A	SNV	ref|NC_001224|:1553
YKL067W	2	TA	T	deletion	ref|NC_001224|:26057
YKL067W	8	TA	T	deletion	ref|NC_001224|:28130
YKL067W	3	GC	G	deletion	ref|NC_001224|:34301
YKL067W	2	T	TA	insertion	ref|NC_001224|:39977
YKL067W	3	GC	G	deletion	ref|NC_001224|:50784
YKL067W	2	CG	C	deletion	ref|NC_001224|:65917
YKL067W	3	G	GC	insertion	ref|NC_001224|:85596
YKL113C	8	T	A	SNV	ref|NC_001224|:25367
YKL113C	5	A	T	SNV	ref|NC_001224|:29209
YKL113C	1	T	A	SNV	ref|NC_001224|:29631
YKL113C	3	T	TTAAAAA	insertion	ref|NC_001224|:31529
YKL113C	6	AC	A	deletion	ref|NC_001224|:33779
YKL113C	4	T	A	SNV	ref|NC_001224|:34432
YKL113C	5	T	A	SNV	ref|NC_001224|:34931
YKL113C	1	A	AT	insertion	ref|NC_001224|:35794
YKL113C	6	TATTA	T	deletion	ref|NC_001224|:37545
YKL113C	5	A	C	SNV	ref|NC_001224|:44001
YKL113C	6	A	T	SNV	ref|NC_001224|:53028
YKL113C	2	TAATTA	T	deletion	ref|NC_001224|:53156
YKL113C	6	T	A	SNV	ref|NC_001224|:55412
YKL113C	7	A	G	SNV	ref|NC_001224|:58913
YKL113C	6	A	AC	insertion	ref|NC_001224|:63397
YKL113C	4	A	G	SNV	ref|NC_001224|:76312
YKL113C	8	T	C	SNV	ref|NC_001224|:79304
YKL113C	6	CT	C	deletion	ref|NC_001224|:80372
YKL113C	3	AG	A	deletion	ref|NC_001224|:82338
YLR005W	7	A	AT	insertion	ref|NC_001224|:5437
YLR005W	7	AT	A	deletion	ref|NC_001224|:13751
YLR005W	2	T	TG	insertion	ref|NC_001224|:20288
YLR005W	4	T	TG	insertion	ref|NC_001224|:20288
YLR005W	7	G	C	SNV	ref|NC_001224|:22482
YLR005W	5	TA	T	deletion	ref|NC_001224|:26793
YLR005W	2	AT	A	deletion	ref|NC_001224|:45971
YLR005W	2	CT	C	deletion	ref|NC_001224|:46513
YLR005W	1	T	TA	insertion	ref|NC_001224|:50661
YLR005W	4	TA	TAA	insertion	ref|NC_001224|:67875
YLR005W	6	TA	T	deletion	ref|NC_001224|:67875
YLR005W	6	C	CG	insertion	ref|NC_001224|:73016
YLR005W	8	AC	A	deletion	ref|NC_001224|:83363
YLR010C	8	T	TTATAAA	insertion	ref|NC_001224|:10292
YLR010C	6	AAATAAAT	A	deletion	ref|NC_001224|:62607
YLR010C	8	CG	C	deletion	ref|NC_001224|:63656
YLR135W	4	TTCTTAATTAAATTA	T	deletion	ref|NC_001224|:547
YLR135W	3	C	T	SNV	ref|NC_001224|:16661
YLR135W	3	TG	T	deletion	ref|NC_001224|:20288
YLR135W	7	TA	T	deletion	ref|NC_001224|:29631
YLR135W	4	GTTTTA	G	deletion	ref|NC_001224|:35186
YLR135W	3	G	GC	insertion	ref|NC_001224|:50784
YLR154C	6	GC	G	deletion	ref|NC_001224|:2329
YLR154C	8	A	C	SNV	ref|NC_001224|:8581
YLR154C	2	A	C	SNV	ref|NC_001224|:16040
YLR154C	3	A	C	SNV	ref|NC_001224|:16040
YLR154C	6	TG	T	deletion	ref|NC_001224|:20288
YLR154C	4	AT	A	deletion	ref|NC_001224|:32178
YLR154C	5	GA	G	deletion	ref|NC_001224|:33778
YLR154C	7	A	G	SNV	ref|NC_001224|:42828
YLR154C	8	C	CT	insertion	ref|NC_001224|:57129
YLR154C	4	A	T	SNV	ref|NC_001224|:74486
YLR154C	4	A	C	SNV	ref|NC_001224|:79729
YLR163C	8	A	T	SNV	ref|NC_001224|:13763
YLR163C	6	T	TA	insertion	ref|NC_001224|:19140
YLR163C	5	AG	A	deletion	ref|NC_001224|:32240
YLR163C	3	AT	A	deletion	ref|NC_001224|:35794
YLR163C	6	G	GT	insertion	ref|NC_001224|:42799
YLR163C	5	AAT	A	deletion	ref|NC_001224|:50192
YLR163C	7	G	A	SNV	ref|NC_001224|:50514
YLR163C	5	TTATTTAATATTTAA	T	deletion	ref|NC_001224|:53278
YLR163C	8	G	C	SNV	ref|NC_001224|:65926
YLR163C	6	G	GC	insertion	ref|NC_001224|:85596
YLR274W	6	C	T	SNV	ref|NC_001224|:16922
YLR274W	5	A	T	SNV	ref|NC_001224|:29201
YLR274W	6	C	CG	insertion	ref|NC_001224|:84255
YLR376C	3	TTCTTAATTAAATTA	T	deletion	ref|NC_001224|:547
YLR376C	6	A	AG	insertion	ref|NC_001224|:44929
YLR376C	6	GC	G	deletion	ref|NC_001224|:84247
YML007W	5	T	TA	insertion	ref|NC_001224|:23822
YML007W	2	GC	G	deletion	ref|NC_001224|:45061
YML007W	3	G	GC	insertion	ref|NC_001224|:50784
YML007W	4	CT	C	deletion	ref|NC_001224|:57129
YML007W	6	A	T	SNV	ref|NC_001224|:81403
YML011C	1	CTATTT	C	deletion	ref|NC_001224|:33389
YML011C	6	G	GTTTTA	insertion	ref|NC_001224|:35186
YML011C	3	T	TTATTTAA	insertion	ref|NC_001224|:53278
YML011C	2	A	AG	insertion	ref|NC_001224|:58556
YML011C	8	CG	C	deletion	ref|NC_001224|:63656
YML011C	3	A	T	SNV	ref|NC_001224|:76996
YML011C	6	A	T	SNV	ref|NC_001224|:84816
YML021C	5	A	T	SNV	ref|NC_001224|:2800
YML021C	5	A	ATTTT	insertion	ref|NC_001224|:2803
YML021C	2	A	T	SNV	ref|NC_001224|:15008
YML021C	7	A	C	SNV	ref|NC_001224|:16168
YML021C	7	A	C	SNV	ref|NC_001224|:16310
YML021C	7	C	CG	insertion	ref|NC_001224|:24886
YML021C	7	CT	C	deletion	ref|NC_001224|:25304
YML021C	4	TA	T	deletion	ref|NC_001224|:31446
YML021C	1	TTAAAAA	TTAAAAATAAAAA	insertion	ref|NC_001224|:31529
YML021C	3	TTAAAAA	T	deletion	ref|NC_001224|:31529
YML021C	6	AAATAT	A	deletion	ref|NC_001224|:32911
YML021C	1	C	CG	insertion	ref|NC_001224|:33793
YML021C	4	GC	G	deletion	ref|NC_001224|:40363
YML021C	7	GA	G	deletion	ref|NC_001224|:41643
YML021C	7	TA	T	deletion	ref|NC_001224|:43800
YML021C	6	GC	G	deletion	ref|NC_001224|:50784
YML021C	2	G	GCCCC	insertion	ref|NC_001224|:56272
YML021C	7	T	C	SNV	ref|NC_001224|:72257
YML021C	8	C	T	SNV	ref|NC_001224|:73996
YML021C	1	CTTAT	C	deletion	ref|NC_001224|:77609
YML021C	4	T	TA	insertion	ref|NC_001224|:82103
YML021C	1	A	AG	insertion	ref|NC_001224|:82836
YML021C	4	A	AC	insertion	ref|NC_001224|:83363
YML021C	6	CT	C	deletion	ref|NC_001224|:84934
YML028W	2	T	G	SNV	ref|NC_001224|:17736
YML028W	8	TG	T	deletion	ref|NC_001224|:30235
YML032C	4	A	T	SNV	ref|NC_001224|:29201
YML032C	4	AG	A	deletion	ref|NC_001224|:54569
YML032C	7	A	T	SNV	ref|NC_001224|:84816
YML060W	2	AT	A	deletion	ref|NC_001224|:26120
YML060W	6	G	GA	insertion	ref|NC_001224|:41643
YML060W	5	G	C	SNV	ref|NC_001224|:65926
YML060W	5	TTAGTA	T	deletion	ref|NC_001224|:68632
YML060W	5	G	GC	insertion	ref|NC_001224|:85596
YML060W	5	T	TA	insertion	ref|NC_001224|:85697
YMR039C	2	C	G	SNV	ref|NC_001224|:12364
YMR039C	5	T	TAA	insertion	ref|NC_001224|:18143
YMR039C	6	TA	T	deletion	ref|NC_001224|:25259
YMR039C	8	C	CG	insertion	ref|NC_001224|:83380
YMR156C	8	CTAATAAT	C	deletion	ref|NC_001224|:2483
YMR156C	8	G	C	SNV	ref|NC_001224|:9521
YMR156C	8	T	TC	insertion	ref|NC_001224|:12771
YMR156C	4	C	T	SNV	ref|NC_001224|:14875
YMR156C	5	T	TG	insertion	ref|NC_001224|:20288
YMR156C	8	A	AC	insertion	ref|NC_001224|:83363
YMR156C	8	A	T	SNV	ref|NC_001224|:84816
YMR166C	1	T	TTCTTAATTAAATTA	insertion	ref|NC_001224|:547
YMR166C	5	T	TTCTTAATTAAATTA	insertion	ref|NC_001224|:547
YMR166C	6	TA	T	deletion	ref|NC_001224|:10729
YMR166C	2	CT	C	deletion	ref|NC_001224|:25304
YMR166C	1	GTTTTA	G	deletion	ref|NC_001224|:35186
YMR166C	4	C	CTAA	insertion	ref|NC_001224|:37085
YMR166C	2	TC	T	deletion	ref|NC_001224|:62486
YMR166C	2	A	AC	insertion	ref|NC_001224|:63397
YMR166C	5	CTATTTTATATA	C	deletion	ref|NC_001224|:80601
YMR166C	2	A	C	SNV	ref|NC_001224|:82367
YMR167W	3	T	TA	insertion	ref|NC_001224|:14974
YMR167W	3	G	T	SNV	ref|NC_001224|:23275
YMR167W	3	T	TTATTTAA	insertion	ref|NC_001224|:53278
YMR190C	3	A	C	SNV	ref|NC_001224|:2621
YMR190C	5	TC	T	deletion	ref|NC_001224|:62486
YMR190C	5	TA	T	deletion	ref|NC_001224|:80275
YMR201C	5	C	CG	insertion	ref|NC_001224|:33793
YMR201C	5	G	GTTTTA	insertion	ref|NC_001224|:35186
YMR201C	3	A	AC	insertion	ref|NC_001224|:63397
YMR201C	2	C	CG	insertion	ref|NC_001224|:84255
YMR201C	4	A	T	SNV	ref|NC_001224|:84816
YMR223W	7	T	TTCTTAATTAAATTA	insertion	ref|NC_001224|:547
YMR223W	3	TA	T	deletion	ref|NC_001224|:10948
YMR223W	1	C	T	SNV	ref|NC_001224|:24751
YMR223W	1	A	T	SNV	ref|NC_001224|:26414
YMR223W	4	GTTTTA	G	deletion	ref|NC_001224|:35186
YMR308C	7	C	T	SNV	ref|NC_001224|:17203
YMR308C	4	C	CG	insertion	ref|NC_001224|:20202
YMR308C	7	TA	T	deletion	ref|NC_001224|:23528
YMR308C	7	CT	C	deletion	ref|NC_001224|:25304
YMR308C	1	AT	A	deletion	ref|NC_001224|:26120
YMR308C	7	A	AG	insertion	ref|NC_001224|:54569
YMR308C	4	T	A	SNV	ref|NC_001224|:75519
YMR308C	1	AC	A	deletion	ref|NC_001224|:83924
YMR308C	5	G	GC	insertion	ref|NC_001224|:85596
YNL072W	7	CT	C	deletion	ref|NC_001224|:3916
YNL072W	8	C	G	SNV	ref|NC_001224|:11516
YNL072W	7	G	C	SNV	ref|NC_001224|:12300
YNL072W	5	G	GA	insertion	ref|NC_001224|:17358
YNL072W	4	C	T	SNV	ref|NC_001224|:25346
YNL072W	5	GC	G	deletion	ref|NC_001224|:28157
YNL072W	7	C	G	SNV	ref|NC_001224|:50121
YNL072W	6	AATATT	A	deletion	ref|NC_001224|:54348
YNL072W	8	A	AT	insertion	ref|NC_001224|:66067
YNL072W	7	A	G	SNV	ref|NC_001224|:85411
YNL082W	6	T	TTCTTAATTAAATTATCTTAATTAAATTA	insertion	ref|NC_001224|:547
YNL250W	8	TTCTTAATTAAATTA	T	deletion	ref|NC_001224|:547
YNL250W	6	TATATA	T	deletion	ref|NC_001224|:2435
YNL250W	4	T	TTAAAAA	insertion	ref|NC_001224|:31529
YNL250W	2	T	A	SNV	ref|NC_001224|:39662
YNL250W	2	T	G	SNV	ref|NC_001224|:42835
YNL261W	7	AC	A	deletion	ref|NC_001224|:1682
YNL261W	8	AC	A	deletion	ref|NC_001224|:1682
YNL261W	8	C	T	SNV	ref|NC_001224|:29928
YNL261W	8	TATATA	T	deletion	ref|NC_001224|:33496
YNL261W	8	T	G	SNV	ref|NC_001224|:54637
YNL261W	5	A	T	SNV	ref|NC_001224|:78546
YOL043C	8	T	TG	insertion	ref|NC_001224|:20288
YOL043C	5	T	TC	insertion	ref|NC_001224|:29341
YOL043C	4	GC	G	deletion	ref|NC_001224|:29504
YOL043C	6	A	T	SNV	ref|NC_001224|:84816
YOL090W	7	TATTA	T	deletion	ref|NC_001224|:53374
YOL090W	2	CCT	C	deletion	ref|NC_001224|:56821
YOL090W	7	C	CG	insertion	ref|NC_001224|:65917
YOL090W	2	TTATTA	T	deletion	ref|NC_001224|:71617
YOL090W	1	A	AT	insertion	ref|NC_001224|:81385
YOL090W	1	TAATTTTATAA	T	deletion	ref|NC_001224|:81393
YOL090W	1	T	TA	insertion	ref|NC_001224|:82103
YOL090W	1	G	GCCCCC	insertion	ref|NC_001224|:82827
YOL094C	6	GA	G	deletion	ref|NC_001224|:17358
YOL094C	5	GA	G	deletion	ref|NC_001224|:43035
YOL094C	3	G	GC	insertion	ref|NC_001224|:50784
YOL094C	4	A	AAAT	insertion	ref|NC_001224|:64672
YOL146W	8	G	C	SNV	ref|NC_001224|:26247
YOL146W	5	G	GTTTTA	insertion	ref|NC_001224|:35186
YOL146W	2	TA	T	deletion	ref|NC_001224|:60347
YOL146W	2	G	A	SNV	ref|NC_001224|:81775
YOR005C	5	TA	T	deletion	ref|NC_001224|:6817
YOR005C	2	T	TG	insertion	ref|NC_001224|:20288
YOR005C	1	T	C	SNV	ref|NC_001224|:25259
YOR005C	8	GC	G	deletion	ref|NC_001224|:29850
YOR005C	5	G	GA	insertion	ref|NC_001224|:36297
YOR005C	3	A	AG	insertion	ref|NC_001224|:54569
YOR005C	5	TTATTTA	T	deletion	ref|NC_001224|:65621
YOR005C	3	T	TC	insertion	ref|NC_001224|:67400
YOR005C	7	T	TA	insertion	ref|NC_001224|:82103
YOR005C	7	AAATAAT	A	deletion	ref|NC_001224|:83286
YOR005C	8	G	GC	insertion	ref|NC_001224|:85596
YOR033C	4	T	C	SNV	ref|NC_001224|:34211
YOR033C	3	GTTTTA	G	deletion	ref|NC_001224|:35186
YOR033C	7	AC	A	deletion	ref|NC_001224|:83363
YOR144C	8	T	TTAAAAA	insertion	ref|NC_001224|:31529
YOR144C	4	T	A	SNV	ref|NC_001224|:50661
YOR258W	5	A	T	SNV	ref|NC_001224|:15461
YOR258W	1	TATATA	T	deletion	ref|NC_001224|:33496
YOR346W	8	T	TTCTTAATTAAATTA	insertion	ref|NC_001224|:547
YOR346W	1	A	AT	insertion	ref|NC_001224|:26120
YOR346W	2	GC	G	deletion	ref|NC_001224|:28157
YOR346W	2	GC	G	deletion	ref|NC_001224|:29504
YOR346W	6	TATATA	T	deletion	ref|NC_001224|:33496
YOR346W	2	GTTTTA	G	deletion	ref|NC_001224|:35186
YOR346W	7	T	C	SNV	ref|NC_001224|:53707
YOR346W	2	CT	C	deletion	ref|NC_001224|:55472
YOR346W	8	C	CG	insertion	ref|NC_001224|:56695
YOR346W	6	C	G	SNV	ref|NC_001224|:60930
YOR346W	2	A	T	SNV	ref|NC_001224|:63979
YOR368W	4	C	T	SNV	ref|NC_001224|:6610
YOR368W	4	CT	C	deletion	ref|NC_001224|:32878
YOR368W	1	AC	A	deletion	ref|NC_001224|:33779
YOR368W	1	G	T	SNV	ref|NC_001224|:56699
YOR368W	1	CG	C	deletion	ref|NC_001224|:63656
YOR368W	1	TAATTA	T	deletion	ref|NC_001224|:81471
YOR368W	4	C	CCCCT	insertion	ref|NC_001224|:82829
YOR386W	7	GC	G	deletion	ref|NC_001224|:10755
YOR386W	5	G	GC	insertion	ref|NC_001224|:24879
YOR386W	3	GC	G	deletion	ref|NC_001224|:28157
YOR386W	3	G	GC	insertion	ref|NC_001224|:29504
YOR386W	2	G	GTTTTA	insertion	ref|NC_001224|:35186
YOR386W	8	TG	T	deletion	ref|NC_001224|:56533
YOR386W	2	A	C	SNV	ref|NC_001224|:58292
YOR386W	6	C	CG	insertion	ref|NC_001224|:84255
YPL022W	7	T	TA	insertion	ref|NC_001224|:13247
YPL022W	7	TG	T	deletion	ref|NC_001224|:20288
YPL022W	5	TA	T	deletion	ref|NC_001224|:60347
YPL022W	2	A	G	SNV	ref|NC_001224|:70585
YPL022W	4	A	G	SNV	ref|NC_001224|:70585
YPL022W	6	AC	A	deletion	ref|NC_001224|:83363
YPL164C	3	TTAAAAA	T	deletion	ref|NC_001224|:31529
YPL164C	7	T	TATTA	insertion	ref|NC_001224|:53374
YPL164C	5	T	TC	insertion	ref|NC_001224|:62486
YPL167C	7	A	AG	insertion	ref|NC_001224|:6162
YPL167C	8	C	T	SNV	ref|NC_001224|:23768
YPL167C	8	TTAAAAA	T	deletion	ref|NC_001224|:31529
YPL167C	6	GTTTTA	G	deletion	ref|NC_001224|:35186
YPL167C	8	CG	C	deletion	ref|NC_001224|:45068
YPL167C	2	G	GC	insertion	ref|NC_001224|:84247
YPL167C	3	C	G	SNV	ref|NC_001224|:84498
YPR056W	8	T	TC	insertion	ref|NC_001224|:503
YPR056W	8	TTAAAAA	T	deletion	ref|NC_001224|:31529
YPR056W	1	G	GTTTTATTTTA	insertion	ref|NC_001224|:35186
YPR056W	2	CG	C	deletion	ref|NC_001224|:50578
YPR056W	8	C	CG	insertion	ref|NC_001224|:50725
YPR103W	2	A	AG	insertion	ref|NC_001224|:529
YPR103W	3	TTCTTAATTAAATTA	T	deletion	ref|NC_001224|:547
YPR103W	4	T	TG	insertion	ref|NC_001224|:20288
YPR103W	4	T	TA	insertion	ref|NC_001224|:25500
YPR103W	4	G	GC	insertion	ref|NC_001224|:28157
YPR103W	4	GC	G	deletion	ref|NC_001224|:55436
YPR103W	3	C	CG	insertion	ref|NC_001224|:84255
YML095C	6	T	C	SNV	ref|NC_001224|:8063
YML095C	3	A	AT	insertion	ref|NC_001224|:13751
YML095C	3	GATAAAA	G	deletion	ref|NC_001224|:22265
YML095C	7	GTTTTA	G	deletion	ref|NC_001224|:35186
YML095C	3	T	TA	insertion	ref|NC_001224|:59053
YML095C	6	TA	T	deletion	ref|NC_001224|:67875
YML095C	7	A	G	SNV	ref|NC_001224|:75906
YML095C	3	AC	A	deletion	ref|NC_001224|:83363
YPL194W	4	A	AATATT	insertion	ref|NC_001224|:3763
YPL194W	8	T	TTAAAAA	insertion	ref|NC_001224|:31529
YPL194W	4	GC	GCC	insertion	ref|NC_001224|:50784
YPL194W	8	GC	G	deletion	ref|NC_001224|:50784
YPL194W	5	A	T	SNV	ref|NC_001224|:69496
YPL194W	5	A	T	SNV	ref|NC_001224|:81403
YPL194W	5	T	TTAGTATAGTA	insertion	ref|NC_001224|:84213
YPR023C	4	TA	T	deletion	ref|NC_001224|:1327
YPR023C	2	A	C	SNV	ref|NC_001224|:22405
YPR023C	4	T	TC	insertion	ref|NC_001224|:53520
YPR023C	8	T	A	SNV	ref|NC_001224|:61722
YPR023C	2	C	G	SNV	ref|NC_001224|:65908
YLR032W	1	C	T	SNV	ref|NC_001224|:112
YLR032W	3	TTCTTAATTAAATTATCTTAATTAAATTA	T	deletion	ref|NC_001224|:547
YLR032W	2	A	AC	insertion	ref|NC_001224|:1682
YLR032W	3	A	AT	insertion	ref|NC_001224|:36463
YLR032W	6	TTATTTAA	T	deletion	ref|NC_001224|:53278
YLR032W	8	TTATTTAA	T	deletion	ref|NC_001224|:53278
YLR035C	2	GC	G	deletion	ref|NC_001224|:11515
YLR035C	6	TA	T	deletion	ref|NC_001224|:22063
YLR035C	3	GC	G	deletion	ref|NC_001224|:50784
YLR035C	4	GC	G	deletion	ref|NC_001224|:56272
YJR104C	2	TTCTTAATTAAATTA	T	deletion	ref|NC_001224|:547
YJR104C	4	T	G	SNV	ref|NC_001224|:18002
YJR104C	1	TTAAAAA	T	deletion	ref|NC_001224|:31529
YJR104C	4	TTAA	T	deletion	ref|NC_001224|:82792
YJR052W	7	A	C	SNV	ref|NC_001224|:2621
YJR035W	4	A	G	SNV	ref|NC_001224|:17441
YJR035W	7	C	CCTATA	insertion	ref|NC_001224|:34213
YJR035W	4	G	GTTTTA	insertion	ref|NC_001224|:35186
YJR035W	4	A	T	SNV	ref|NC_001224|:84816
YIL116W	1	TTCTTAATTAAATTATCTTAATTAAATTA	T	deletion	ref|NC_001224|:547
YIL116W	7	T	A	SNV	ref|NC_001224|:822
YIL116W	7	TAATA	T	deletion	ref|NC_001224|:9342
YIL116W	4	AT	A	deletion	ref|NC_001224|:13751
YIL116W	3	T	TA	insertion	ref|NC_001224|:26070
YIL116W	3	AG	A	deletion	ref|NC_001224|:33220
YIL116W	3	T	TG	insertion	ref|NC_001224|:33473
YIL116W	7	GT	G	deletion	ref|NC_001224|:55170
YGR258C	4	GTTTTA	G	deletion	ref|NC_001224|:35186
YBR114W	5	A	C	SNV	ref|NC_001224|:2621
YBR114W	8	A	AG	insertion	ref|NC_001224|:14078
YBR114W	2	A	C	SNV	ref|NC_001224|:16754
YBR114W	2	T	TA	insertion	ref|NC_001224|:21055
YBR114W	3	GC	G	deletion	ref|NC_001224|:43988
YBR114W	6	T	A	SNV	ref|NC_001224|:50661
YBR114W	6	G	GC	insertion	ref|NC_001224|:77072
YBR114W	3	T	TA	insertion	ref|NC_001224|:81448
YBR114W	2	AC	A	deletion	ref|NC_001224|:83363
YDL059C	8	T	TA	insertion	ref|NC_001224|:34856
YDL059C	8	C	T	SNV	ref|NC_001224|:40369
YDL059C	4	GAA	G	deletion	ref|NC_001224|:53868
YDL059C	4	G	GTTATT	insertion	ref|NC_001224|:53871
YDL059C	4	A	T	SNV	ref|NC_001224|:53878
YDL059C	4	T	A	SNV	ref|NC_001224|:53883
YDL059C	2	A	AG	insertion	ref|NC_001224|:57304
YDL059C	7	C	CG	insertion	ref|NC_001224|:84255
YDL059C	3	A	T	SNV	ref|NC_001224|:84816
YDL101C	3	AT	A	deletion	ref|NC_001224|:26120
YDR440W	5	CG	C	deletion	ref|NC_001224|:930
YDR440W	1	G	GC	insertion	ref|NC_001224|:44156
YDR440W	5	A	AG	insertion	ref|NC_001224|:57304
YDR440W	2	TA	T	deletion	ref|NC_001224|:60347
YDR440W	2	T	A	SNV	ref|NC_001224|:65011
YDR440W	4	A	G	SNV	ref|NC_001224|:74136
YER142C	3	T	TTCTTAATTAAATTATCTTAATTAAATTATCTTAATTAAATTA	insertion	ref|NC_001224|:547
YER142C	3	TA	T	deletion	ref|NC_001224|:23528
YER142C	6	C	CG	insertion	ref|NC_001224|:63656
YER162C	3	TATATAA	T	deletion	ref|NC_001224|:2402
YER162C	8	AT	A	deletion	ref|NC_001224|:5437
YER162C	8	A	T	SNV	ref|NC_001224|:23875
YER162C	8	TA	T	deletion	ref|NC_001224|:26057
YER162C	8	ACCCCCT	A	deletion	ref|NC_001224|:47968
YER162C	8	TTAGGGAG	T	deletion	ref|NC_001224|:47979
YER162C	2	GC	G	deletion	ref|NC_001224|:85596
YGL163C	7	T	TTCTTAATTAAATTA	insertion	ref|NC_001224|:547
YGL163C	6	AT	ATT	insertion	ref|NC_001224|:13751
YGL163C	1	A	C	SNV	ref|NC_001224|:19336
YGL163C	6	T	TA	insertion	ref|NC_001224|:26057
YGL163C	5	G	GTTTTA	insertion	ref|NC_001224|:35186
YGL163C	1	T	C	SNV	ref|NC_001224|:36877
YGL163C	1	G	GT	insertion	ref|NC_001224|:55170
YGL163C	5	TA	T	deletion	ref|NC_001224|:60347
YGL163C	8	C	CG	insertion	ref|NC_001224|:65917
YGL163C	1	AT	A	deletion	ref|NC_001224|:66897
YGL163C	1	T	TA	insertion	ref|NC_001224|:71177
YER173W	6	A	AG	insertion	ref|NC_001224|:6162
YER173W	3	CG	C	deletion	ref|NC_001224|:6212
YER173W	7	AG	A	deletion	ref|NC_001224|:33220
YER173W	7	C	T	SNV	ref|NC_001224|:42994
YER173W	5	A	AG	insertion	ref|NC_001224|:44929
YER173W	3	CT	C	deletion	ref|NC_001224|:46513
YER173W	5	A	G	SNV	ref|NC_001224|:50603
YER173W	3	G	GC	insertion	ref|NC_001224|:50784
YER173W	6	A	G	SNV	ref|NC_001224|:59966
YER173W	7	TA	T	deletion	ref|NC_001224|:60347
YER173W	8	TA	T	deletion	ref|NC_001224|:60347
YER173W	8	GC	G	deletion	ref|NC_001224|:65704
YER173W	2	TTAGTA	T	deletion	ref|NC_001224|:68632
YER173W	7	TATAA	T	deletion	ref|NC_001224|:72922
YER173W	8	A	AAAAT	insertion	ref|NC_001224|:73110
YER173W	6	TAATTA	T	deletion	ref|NC_001224|:81471
YER173W	7	GC	G	deletion	ref|NC_001224|:85596
YFL003C	6	T	TC	insertion	ref|NC_001224|:503
YFL003C	1	GC	G	deletion	ref|NC_001224|:11056
YFL003C	7	G	A	SNV	ref|NC_001224|:18035
YFL003C	8	T	TG	insertion	ref|NC_001224|:20288
YFL003C	4	A	C	SNV	ref|NC_001224|:23179
YFL003C	7	AT	A	deletion	ref|NC_001224|:35752
YFL003C	8	TATATA	T	deletion	ref|NC_001224|:45037
YFL003C	7	A	T	SNV	ref|NC_001224|:45453
YFL003C	7	G	A	SNV	ref|NC_001224|:53232
YFL003C	7	TTATTTAA	T	deletion	ref|NC_001224|:53278
YFL003C	8	GC	G	deletion	ref|NC_001224|:56272
YFL003C	6	C	CT	insertion	ref|NC_001224|:57476
YFL003C	7	AAATAAAT	A	deletion	ref|NC_001224|:62607
YFL003C	8	TAATTA	T	deletion	ref|NC_001224|:81471
YFL003C	5	A	T	SNV	ref|NC_001224|:82367
YFL003C	2	T	TC	insertion	ref|NC_001224|:84208
YFL003C	2	ATT	A	deletion	ref|NC_001224|:84212
YFL003C	2	A	AC	insertion	ref|NC_001224|:84215
YFL003C	2	A	AG	insertion	ref|NC_001224|:84219
YIL143C	4	A	G	SNV	ref|NC_001224|:6971
YIL143C	5	AT	A	deletion	ref|NC_001224|:26120
YIL143C	4	A	C	SNV	ref|NC_001224|:75843
YIL143C	5	TA	T	deletion	ref|NC_001224|:80275

## Sheet: 3-mer mutation count
strains	ACA>AAA	ACC>AAC	ACG>AAG	ACT>AAT	CCA>CAA	CCC>CAC	CCG>CAG	CCT>CAT	GCA>GAA	GCC>GAC	GCG>GAG	GCT>GAT	TCA>TAA	TCC>TAC	TCG>TAG	TCT>TAT	ACA>AGA	ACC>AGC	ACG>AGG	ACT>AGT	CCA>CGA	CCC>CGC	CCG>CGG	CCT>CGT	GCA>GGA	GCC>GGC	GCG>GGG	GCT>GGT	TCA>TGA	TCC>TGC	TCG>TGG	TCT>TGT	ACA>ATA	ACC>ATC	ACG>ATG	ACT>ATT	CCA>CTA	CCC>CTC	CCG>CTG	CCT>CTT	GCA>GTA	GCC>GTC	GCG>GTG	GCT>GTT	TCA>TTA	TCC>TTC	TCG>TTG	TCT>TTT	ATA>AAA
Wildtype	3	1	1	4	3	1	0	1	3	2	1	2	6	1	2	1	1	0	2	1	0	0	0	0	0	0	0	2	1	1	0	1	1	0	5	3	3	2	1	1	0	2	1	0	1	4	1	1	1
ogg1Δ	33	6	21	7	22	2	7	4	56	3	12	11	30	5	16	10	0	0	0	0	0	0	0	0	0	0	0	0	0	0	0	1	1	2	2	2	0	0	1	2	2	1	0	2	0	0	1	0	0
rad27Δ	5	0	3	4	2	2	1	3	11	1	1	3	7	4	1	5	3	0	3	2	2	0	0	3	0	1	4	1	8	3	2	4	2	4	4	3	5	0	3	1	3	5	2	1	5	4	2	4	3
ung1Δ	3	0	0	1	0	0	1	0	1	0	1	2	2	0	0	2	0	0	1	0	0	0	0	0	1	0	0	0	1	0	1	0	3	6	7	6	10	3	5	3	3	3	4	5	10	4	7	3	1
tdp1Δ	1	0	0	0	0	0	0	0	1	0	0	0	2	0	0	2	1	0	1	3	0	1	2	0	3	1	1	0	0	2	0	0	2	1	1	2	3	2	1	0	5	0	0	1	1	1	1	0	0
mag1Δ	1	0	1	2	1	0	1	2	4	1	2	0	0	0	1	1	3	0	0	2	0	0	0	0	0	0	1	1	2	1	0	0	2	1	0	1	0	0	1	0	1	0	1	0	1	1	4	3	0
ntg1Δ	3	1	2	0	0	0	1	0	0	0	0	0	3	1	0	2	0	0	0	1	0	0	0	0	0	0	0	0	0	2	1	1	2	1	1	1	2	0	2	0	2	2	1	2	3	1	2	2	1
tpp1Δ	5	0	1	1	0	1	2	2	0	1	0	0	1	0	0	2	2	0	1	0	0	0	0	1	0	0	0	1	0	0	0	1	1	1	1	1	1	0	0	0	0	1	1	0	1	0	1	1	0
ntg2Δ	2	0	2	0	1	1	0	1	1	0	0	2	1	0	1	2	0	0	0	1	0	0	1	0	0	1	0	0	0	0	1	0	1	1	1	0	0	2	1	1	0	0	1	1	2	1	5	1	0
apn1Δ	1	0	0	0	0	0	0	1	0	0	0	0	1	0	1	0	0	0	0	1	0	0	0	0	0	0	0	0	0	0	0	0	0	0	0	0	0	0	1	0	0	2	1	0	2	0	1	0	1
apn2Δ	2	0	0	1	1	0	1	0	1	0	0	0	3	0	1	1	1	0	0	0	0	0	0	0	0	0	0	0	0	0	0	0	1	1	1	1	0	0	1	1	0	0	0	2	2	0	4	1	0
hnt3Δ	0	0	1	1	1	0	0	0	1	0	0	1	0	0	0	2	0	0	0	0	0	0	0	0	0	0	0	0	0	0	0	0	0	0	2	0	0	0	0	0	1	1	0	0	0	0	0	2	0
rad1Δ	2	1	1	0	4	1	1	0	9	0	2	1	6	2	1	3	3	0	0	0	0	0	0	0	0	0	0	2	1	1	1	2	2	0	2	2	1	0	0	1	0	2	0	1	5	0	2	0	0
rad2Δ	1	0	0	1	1	1	1	0	2	1	0	2	1	1	0	2	0	0	0	0	1	0	0	1	0	0	0	1	2	0	0	1	1	0	4	1	0	0	3	1	0	0	1	0	2	2	2	3	1
rad4Δ	0	0	7	0	1	1	0	1	3	2	0	0	3	0	1	0	1	0	1	1	0	0	2	0	0	1	1	1	0	0	1	0	3	3	1	1	1	0	2	1	1	2	0	3	2	1	0	4	3
rad10Δ	2	0	2	0	2	1	0	1	2	2	0	0	3	0	1	2	0	0	1	1	0	0	0	1	0	0	3	0	1	0	1	2	2	1	2	0	2	1	1	2	3	1	1	1	1	3	1	0	1
rad26Δ	0	1	1	0	1	0	0	0	1	0	1	1	3	0	0	1	1	1	1	0	0	0	3	2	2	0	0	0	1	2	0	2	2	0	1	0	1	0	3	0	1	0	1	1	0	1	4	2	0
rad14Δ	1	1	3	0	1	0	1	1	3	1	0	1	2	0	2	0	0	0	0	1	0	0	0	0	1	0	0	0	0	0	0	0	2	2	1	2	2	0	0	1	1	1	2	0	1	0	1	2	3
rad7Δ	1	0	1	1	2	0	0	0	3	1	1	1	4	0	0	1	1	2	0	0	1	0	0	0	2	0	0	1	1	0	0	0	2	2	3	1	0	1	0	0	1	1	2	3	5	2	0	2	0
rad28Δ	1	0	3	1	1	0	0	0	2	1	0	0	3	2	2	0	0	1	0	1	0	0	0	0	0	0	1	0	0	0	0	0	2	1	3	0	0	0	1	3	1	0	0	3	1	2	1	3	1
rad23Δ	1	0	1	1	2	0	0	0	2	0	1	0	4	2	1	1	0	0	1	0	0	0	0	0	0	0	0	2	0	0	0	2	1	1	2	0	3	2	1	0	1	0	0	0	2	2	3	0	2
rad33Δ	2	1	1	1	1	0	0	1	3	0	0	0	3	0	2	4	0	0	1	0	1	0	0	0	0	0	0	0	0	0	0	0	3	0	1	2	0	0	0	0	2	0	2	0	1	2	3	1	0
rpb9Δ	3	0	0	0	0	0	0	0	1	1	1	0	0	0	0	0	0	0	0	0	0	0	0	0	0	0	0	0	1	0	1	0	2	0	2	0	0	0	0	1	2	0	0	0	1	0	0	1	0
ssl2Δ	2	1	3	1	0	0	2	0	1	0	2	0	1	0	3	2	1	1	2	1	0	1	0	1	2	0	0	0	0	0	0	1	2	0	0	4	2	0	1	0	2	0	2	0	2	2	0	0	0
rfa1Δ	6	0	2	2	3	2	1	2	3	0	0	2	3	0	0	1	3	0	0	0	1	0	2	0	0	0	1	0	0	0	0	1	1	0	2	0	3	1	2	2	2	0	3	1	2	0	3	2	0
tfb1Δ	3	1	1	2	1	0	1	1	2	0	1	1	1	2	3	2	0	0	0	0	0	0	0	1	0	0	1	0	1	0	0	0	0	1	2	0	1	0	2	1	1	0	1	1	2	1	2	1	0
ssl1Δ	2	1	2	4	1	1	1	2	3	0	1	1	1	0	1	0	1	0	0	0	2	0	0	0	0	0	0	2	0	0	0	4	0	0	1	0	0	0	1	0	2	0	0	0	1	1	1	2	0
tfb5Δ	2	0	3	1	1	0	2	1	0	1	1	1	0	1	1	1	0	0	0	0	1	0	0	2	0	0	0	0	0	0	0	2	0	0	1	0	3	0	0	2	2	0	0	1	1	0	2	0	1
rad16Δ	1	0	0	0	0	0	1	0	2	0	0	1	1	1	0	2	1	2	0	0	1	0	0	0	1	0	0	1	2	0	0	3	2	1	1	1	0	0	1	0	2	0	0	0	1	1	0	2	0
pre3Δ	1	0	2	0	1	0	1	1	4	0	0	0	1	0	0	0	0	0	0	0	2	0	0	1	0	0	0	0	0	0	1	2	2	1	1	3	1	0	2	1	0	0	1	3	1	1	1	3	0
tfb4Δ	2	0	0	0	1	0	1	0	1	1	0	0	2	0	2	1	1	0	1	0	1	0	0	0	0	0	0	0	0	2	1	0	1	1	1	0	0	0	3	0	1	0	1	0	3	0	1	1	1
cdc9Δ	0	0	2	0	1	0	0	1	2	0	0	0	3	1	0	3	0	0	0	0	1	0	0	0	0	0	0	0	0	0	0	0	2	0	0	1	0	0	0	0	0	0	1	0	3	0	1	0	1
msh2Δ	5	4	4	7	16	8	5	81	10	5	15	9	6	8	1	27	1	2	2	7	0	0	0	0	2	0	0	0	1	1	0	0	67	26	37	32	16	11	12	15	89	33	41	44	7	4	8	5	0
msh6Δ	3	2	2	11	12	18	5	75	7	6	3	19	6	7	9	27	3	2	0	6	0	0	0	1	0	3	1	4	2	0	0	1	45	25	29	25	20	8	19	8	103	39	48	22	9	9	5	13	3
pms1Δ	1	2	4	11	6	8	6	31	12	4	4	16	8	3	7	27	5	5	1	3	1	0	0	1	1	1	0	4	0	3	0	1	51	16	31	21	13	5	13	10	109	39	58	35	16	5	14	9	1
mlh1Δ	6	2	6	11	9	8	3	39	10	6	5	18	6	9	7	17	1	1	3	3	4	0	0	0	2	1	0	0	0	1	1	0	32	20	16	17	16	3	13	13	72	31	23	24	7	11	9	7	0
exo1Δ	5	1	4	0	3	1	0	1	1	1	3	4	1	2	3	1	6	7	2	3	9	1	2	3	6	2	2	2	1	6	4	3	9	3	7	3	8	2	5	7	9	4	3	4	7	5	3	6	0
msh1Δ	4	1	1	5	1	0	1	3	1	0	0	0	3	0	1	1	1	1	2	1	0	0	0	2	0	0	0	1	2	0	0	2	1	0	2	1	4	0	6	1	3	2	0	3	4	2	7	3	0
mlh2Δ	2	3	0	0	3	1	2	0	3	2	1	0	1	0	0	2	0	0	0	1	1	0	0	0	0	0	0	1	2	0	1	2	4	1	3	1	2	0	4	1	0	5	1	0	1	2	0	0	1
msh4Δ	3	0	2	1	0	1	1	0	0	0	1	0	2	2	2	0	1	0	0	0	0	0	0	0	0	0	0	0	1	1	0	0	2	0	1	3	1	1	0	1	1	0	1	0	1	3	1	1	0
msh5Δ	2	0	0	0	1	0	0	0	2	0	1	2	1	0	0	1	1	0	0	1	0	0	0	0	0	0	0	0	0	0	0	1	2	2	1	1	2	1	2	1	0	0	1	0	1	1	0	0	0
mlh3Δ	3	0	1	0	0	0	1	0	0	0	0	0	2	0	0	1	2	0	0	1	0	0	0	0	0	0	0	0	0	0	0	1	1	0	2	0	1	0	1	1	2	1	0	0	1	0	1	0	0
msh3Δ	3	0	0	0	0	0	1	0	1	0	0	0	0	0	0	2	0	0	0	0	1	0	0	0	1	0	0	0	0	0	0	0	2	1	3	1	0	0	0	2	1	2	0	0	2	0	2	1	1
mms2Δ	10	3	3	4	2	4	3	4	13	2	8	3	8	3	4	8	7	1	3	4	6	2	2	4	5	3	6	4	11	5	5	13	18	4	7	10	11	0	5	7	11	1	4	8	21	7	7	12	9
ubc13Δ	11	6	1	3	8	1	3	5	10	4	1	6	7	5	4	5	6	4	2	4	11	3	3	1	5	3	3	4	7	8	5	4	14	5	10	9	9	4	1	9	9	5	6	8	15	7	7	16	5
rad18Δ	3	2	5	1	7	2	4	3	11	2	5	1	8	2	4	11	1	1	1	0	3	0	1	0	3	0	0	1	1	0	2	0	16	4	4	4	8	5	1	6	9	3	5	3	11	1	4	13	0
rad5Δ	3	0	2	1	2	0	3	1	6	1	2	3	3	2	6	3	3	1	1	0	1	0	2	0	0	1	1	2	4	0	0	0	10	3	9	3	6	1	2	1	4	1	1	1	4	5	5	5	0
rad6Δ	2	0	4	1	1	1	0	3	4	2	3	4	5	2	3	11	3	0	0	0	1	0	0	0	1	0	0	0	0	1	0	0	4	2	3	3	0	0	2	0	1	0	1	2	8	3	7	3	0
siz1Δ	1	0	1	3	2	0	2	0	1	0	2	2	7	0	1	2	0	1	0	0	1	0	0	0	2	2	1	0	0	2	0	1	1	3	2	1	1	1	1	2	0	2	0	1	2	2	2	2	0
pol32Δ	6	0	0	2	3	0	1	2	2	0	0	0	6	1	1	2	0	0	0	0	1	0	0	0	0	0	0	1	0	1	0	0	0	0	1	1	0	0	1	0	3	1	0	0	1	1	2	2	0
rad30Δ	2	0	1	2	0	0	2	0	7	0	1	1	6	3	0	2	0	0	0	0	1	0	0	0	0	0	0	0	2	0	0	0	1	1	1	0	1	0	0	0	1	1	1	0	1	2	1	3	0
srs2Δ	5	1	0	1	0	1	1	0	2	1	0	0	4	0	0	1	0	0	0	0	1	0	0	0	1	0	0	0	0	0	0	1	1	0	3	0	1	1	0	0	1	1	1	0	2	2	0	0	1
rad9Δ	2	2	1	0	0	0	2	0	1	0	0	1	2	1	0	0	1	1	0	0	0	0	0	0	0	1	0	0	2	0	1	2	0	2	2	1	2	1	2	0	0	1	0	0	2	0	1	0	0
rev1Δ	1	1	1	0	0	0	0	1	1	0	0	0	1	0	2	1	0	0	0	0	0	0	0	0	0	0	0	0	0	0	0	1	0	0	1	0	1	1	2	2	0	2	2	0	1	0	0	1	0
rev7Δ	0	1	0	0	0	1	0	0	1	1	1	1	2	0	0	1	0	0	0	0	0	0	0	0	0	0	0	0	1	0	0	0	1	0	2	0	0	0	0	0	0	0	0	2	1	0	2	1	0
rev3Δ	0	0	0	1	0	1	0	1	0	0	0	1	0	1	0	3	0	0	0	0	0	0	0	0	0	0	0	0	0	0	0	0	0	2	2	0	1	0	0	0	2	0	0	1	0	0	1	0	0
pol30Δ	4	1	2	0	2	1	1	0	4	1	0	2	2	0	3	2	0	0	0	2	1	0	0	0	0	0	0	0	0	0	0	1	0	1	1	2	2	1	1	0	1	1	1	1	0	0	2	4	0
pol31Δ	4	1	1	4	2	3	0	1	3	0	0	0	2	0	0	2	0	0	0	1	1	0	0	0	0	0	1	1	0	0	0	0	1	1	4	2	1	0	1	0	0	0	1	2	2	2	0	0	0
rad51Δ	17	9	8	6	10	5	5	10	20	10	5	12	25	12	12	26	34	20	8	23	27	7	4	14	16	4	9	18	39	18	11	25	28	14	15	20	24	7	17	18	29	13	7	21	31	21	21	49	8
rad57Δ	30	6	13	12	9	8	4	9	18	8	4	8	18	7	6	20	23	9	10	18	19	8	13	15	20	11	7	13	32	20	19	30	35	17	19	25	29	8	14	18	26	7	9	18	47	23	23	28	11
rad55Δ	18	15	15	14	16	7	4	8	17	10	3	8	23	12	10	14	22	18	11	29	23	3	5	10	13	12	6	17	26	18	11	19	30	15	12	28	17	8	8	16	26	9	10	13	40	13	15	36	7
rad52Δ	18	12	6	13	11	8	2	11	13	9	6	8	17	6	6	24	22	12	13	13	14	5	5	11	17	10	13	18	20	11	5	14	18	15	8	15	18	8	6	5	18	8	8	17	52	12	11	28	8
rad54Δ	7	2	3	7	4	4	2	2	7	5	2	3	7	5	7	17	13	10	5	7	8	3	3	2	4	6	3	5	20	4	4	6	17	6	6	12	14	8	3	13	12	2	5	8	24	10	13	19	8
rad50Δ	1	2	2	0	2	1	1	4	2	2	2	1	3	1	2	2	1	1	0	2	1	1	2	1	2	0	1	1	0	1	0	1	3	1	0	4	1	0	5	4	7	0	3	4	3	4	2	4	0
rad59Δ	2	0	2	1	1	0	0	2	3	1	0	0	3	0	1	3	0	1	2	1	0	0	0	0	0	0	0	0	2	0	1	1	0	4	0	0	3	1	1	3	2	0	0	1	1	1	3	1	1
dnl4Δ	2	0	0	0	2	0	0	1	0	1	0	0	2	0	0	1	0	0	0	0	0	0	0	1	0	0	0	1	1	0	1	2	4	2	0	0	0	0	0	0	0	0	0	0	3	1	1	1	2
shu2Δ	16	10	4	6	8	4	4	4	13	1	2	7	11	8	4	13	16	7	10	16	17	6	4	10	15	8	8	14	25	12	4	23	22	10	19	18	26	8	7	12	19	7	5	13	30	17	12	21	6
tsa1Δ	15	1	2	10	4	2	6	5	13	2	6	4	10	5	10	11	12	6	5	7	6	2	2	3	7	3	2	3	17	3	5	4	34	9	24	10	22	10	12	4	10	2	9	5	39	20	33	14	10
mme1Δ	6	3	3	4	11	7	4	22	8	5	4	12	6	2	3	12	1	0	0	2	0	0	0	0	2	2	0	0	2	0	0	1	39	11	23	11	10	3	3	4	39	19	29	17	7	3	6	2	1
shu1Δ	11	5	5	4	1	3	1	4	13	0	0	6	11	3	3	7	10	6	4	3	10	2	2	4	4	3	4	4	16	7	3	6	8	11	6	10	11	3	3	3	6	4	5	9	19	9	6	13	5
ccs1Δ	12	1	4	3	9	4	9	5	9	6	2	7	22	4	11	10	6	2	4	2	2	1	4	2	3	1	3	3	6	3	0	4	5	9	8	3	4	2	8	5	7	0	3	2	10	8	4	9	4
csm2Δ	9	5	0	4	3	2	1	1	5	2	2	7	5	2	3	8	7	6	8	6	7	2	2	6	10	5	4	9	12	5	4	10	13	4	5	8	16	3	6	7	8	4	5	10	16	8	6	9	3
sod1Δ	8	2	4	2	9	0	6	4	14	1	7	1	19	5	5	11	5	2	1	5	4	2	2	1	1	0	3	2	3	0	0	4	6	3	2	2	8	6	9	9	4	3	2	3	8	6	20	4	1
psy3Δ	8	1	1	2	6	1	3	6	4	1	1	6	10	1	5	6	7	6	3	1	2	3	0	4	2	3	5	10	11	3	2	6	8	6	2	7	3	2	3	8	5	1	1	4	7	5	9	6	2
ddc1Δ	5	2	1	1	4	2	1	2	3	1	1	2	5	3	3	2	3	4	1	5	4	1	3	2	5	3	3	3	3	1	3	1	4	5	6	6	6	2	3	2	5	2	2	5	13	2	3	4	1
yap1Δ	3	1	2	0	2	0	1	5	6	3	2	3	5	1	1	2	0	0	0	0	0	1	0	1	1	1	0	2	1	1	3	3	5	1	7	2	5	2	2	1	4	2	2	2	6	7	3	1	1
dpb3Δ	3	0	3	1	3	1	1	1	4	1	2	1	3	1	4	4	3	0	2	3	4	1	0	0	5	4	2	1	2	1	0	2	2	0	2	2	0	1	0	3	1	0	2	1	5	2	2	3	0
rad17Δ	1	1	0	2	2	0	3	4	2	0	1	1	1	1	0	0	4	1	2	0	1	0	1	0	1	1	0	1	5	2	1	3	1	1	1	3	3	2	2	1	0	2	1	2	6	2	4	4	0
skn7Δ	3	0	3	0	4	0	2	1	3	1	0	2	3	0	3	2	1	0	0	0	0	1	0	1	0	0	0	3	1	1	1	3	4	1	3	1	4	1	2	1	2	1	0	0	10	4	4	0	1
asf1Δ	2	1	2	0	1	1	2	4	2	1	1	2	2	0	0	2	2	1	0	0	1	0	0	1	1	0	1	0	2	0	0	2	3	2	1	2	2	0	2	1	4	1	1	0	1	4	3	4	0
xrs2Δ	3	2	1	1	1	1	2	3	3	0	2	1	1	0	1	3	2	0	1	0	1	0	0	0	0	0	2	1	1	0	1	2	5	2	2	1	2	1	2	3	3	5	1	3	1	2	3	6	3
rad24Δ	2	2	1	2	2	3	1	2	0	0	0	0	2	1	0	4	3	1	0	3	3	1	1	1	3	0	0	3	3	1	3	5	5	3	1	2	6	3	1	3	1	0	0	1	5	2	2	6	0
elg1Δ	3	1	1	0	6	2	1	1	8	1	1	1	4	0	2	4	0	0	0	1	1	0	0	1	1	1	1	0	4	0	4	0	2	1	2	2	1	1	2	2	1	3	1	3	0	3	6	4	2
sub1Δ	2	0	1	1	1	0	0	0	0	0	3	0	3	1	2	4	1	0	1	0	1	1	0	2	4	1	1	1	1	1	2	3	4	3	1	1	5	2	1	1	1	0	1	1	4	2	2	7	2
rnh203Δ	7	2	3	2	1	0	1	1	3	0	1	1	1	2	1	0	1	0	0	1	1	0	1	0	0	0	0	1	0	0	0	1	4	1	2	1	3	0	2	1	2	1	3	0	2	2	2	2	0
hmo1Δ	4	0	0	1	0	0	1	4	1	2	2	3	2	1	0	7	0	0	0	0	2	0	0	0	1	0	0	0	0	1	0	1	4	0	7	2	3	0	7	4	1	0	1	0	0	1	1	2	0
rnr4Δ	0	0	1	1	0	0	1	1	1	0	0	0	1	1	0	0	1	1	1	0	2	0	0	0	0	1	3	2	1	2	0	1	1	0	1	2	2	3	1	0	1	0	1	0	1	1	1	4	1
rnh201Δ	2	0	1	2	3	1	1	1	2	1	2	2	3	1	1	3	0	0	0	1	1	0	0	0	1	1	0	0	2	0	2	2	3	0	0	0	4	1	2	0	3	2	1	2	1	2	1	3	0
dun1Δ	2	1	1	0	0	0	0	1	0	0	0	1	0	1	0	1	3	0	3	1	0	0	0	1	2	1	0	1	1	2	0	3	2	1	2	1	2	1	1	0	3	0	1	0	3	3	1	2	0
sgs1Δ	4	0	5	1	3	2	1	0	1	0	1	2	0	0	1	1	0	1	0	1	0	0	0	0	0	0	0	1	1	0	2	0	2	0	3	2	2	1	0	0	2	1	2	1	0	1	5	1	1
ydl162cΔ	1	1	1	0	2	0	2	0	2	0	4	1	4	0	2	2	0	0	0	1	0	1	0	0	0	2	0	0	2	1	1	2	2	3	0	0	2	1	1	0	0	1	2	1	2	2	1	4	0
ump1Δ	3	1	1	0	1	1	0	1	1	0	1	1	1	0	0	2	0	0	0	0	0	0	0	2	0	0	0	0	1	0	0	1	1	0	2	0	0	1	1	1	2	0	0	0	4	0	1	2	1
ynk1Δ	1	0	1	1	4	0	2	4	0	0	0	1	1	1	0	2	1	0	0	0	0	0	0	0	0	0	0	0	1	0	0	1	3	2	1	1	1	2	2	0	0	1	0	0	3	1	1	1	0
his5Δ	2	0	1	2	4	1	1	2	1	0	0	0	1	2	1	3	0	0	0	0	1	0	0	0	0	1	0	0	0	0	0	1	1	0	2	1	0	0	0	1	1	0	2	0	1	1	1	0	3
mip1Δ	1	0	1	0	0	0	2	0	3	0	2	0	1	1	0	2	0	0	1	1	0	1	0	0	0	0	0	0	0	0	2	0	0	0	3	0	4	1	2	0	0	3	1	0	4	1	2	0	0
phr1Δ	1	0	0	0	0	0	0	0	3	0	0	0	1	0	0	1	3	0	0	1	1	0	0	0	1	0	0	1	1	0	1	1	1	1	0	2	2	0	1	0	1	0	0	2	0	3	2	1	0
mgt1Δ	1	1	0	1	2	0	0	0	1	0	0	0	2	0	0	2	1	0	0	1	0	0	0	0	0	0	0	0	1	0	0	2	2	0	2	4	0	0	0	3	0	3	0	1	3	0	1	0	0
eaf3Δ	2	0	0	1	0	1	0	0	0	0	0	0	0	0	2	1	0	0	0	0	0	1	0	0	0	0	1	0	0	0	1	0	0	0	4	0	2	0	1	1	1	1	0	1	0	1	2	1	0
npr2Δ	3	0	1	1	1	0	0	0	0	0	2	0	0	1	1	2	0	0	0	1	1	0	0	1	0	0	0	2	2	0	0	2	1	1	0	1	0	0	0	0	0	0	1	1	0	1	3	0	0
spt10Δ	2	0	0	0	1	0	0	0	1	0	0	0	1	1	1	3	0	0	0	1	2	0	0	0	0	0	0	0	1	0	0	1	2	0	1	3	0	1	0	1	1	0	2	1	0	0	1	3	0
chk1Δ	4	0	1	0	1	0	0	1	2	1	1	0	1	0	1	1	0	1	0	0	0	0	0	2	0	0	1	0	0	1	0	0	3	0	0	1	0	0	1	0	2	1	1	0	2	0	2	1	0
dot1Δ	0	0	1	0	0	0	0	1	2	0	0	3	0	0	0	1	0	0	0	0	0	1	0	0	0	1	0	0	3	0	0	0	1	2	4	0	1	0	2	1	0	0	1	1	2	2	1	2	1
slx4Δ	2	0	0	1	0	0	0	1	3	0	2	0	1	3	0	1	0	1	3	1	0	0	0	0	0	0	1	0	1	1	0	1	2	1	0	0	1	0	0	0	0	1	2	2	3	0	1	2	0
ubp8Δ	2	0	0	1	1	0	0	2	0	2	0	0	1	0	0	6	0	0	0	0	1	0	0	1	1	0	0	0	1	1	0	0	1	0	2	1	0	0	1	0	1	1	0	1	2	1	1	0	0
cln3Δ	1	1	1	0	0	0	0	1	2	0	1	0	0	0	0	2	0	1	0	0	1	0	0	0	0	0	0	1	1	0	0	0	0	0	1	0	5	0	0	0	1	0	0	0	0	0	2	1	0
pol4Δ	2	0	1	0	1	1	0	1	3	0	0	0	2	0	1	1	1	0	0	1	0	0	0	0	1	0	0	0	1	0	1	0	1	1	0	1	6	1	0	0	0	0	1	0	1	0	1	1	0
zrt1Δ	3	0	0	0	0	0	0	0	3	0	0	1	1	0	0	1	0	0	0	2	0	0	0	0	0	0	0	0	0	0	1	1	2	1	1	0	1	0	0	3	0	0	3	1	1	0	0	0	0
ixr1Δ	0	0	0	1	1	0	0	1	0	0	0	0	2	0	0	1	0	0	1	0	0	0	0	0	1	0	0	0	1	0	0	0	1	1	1	0	0	0	1	0	0	0	2	0	1	0	1	1	0
yfh1Δ	2	1	0	1	4	2	1	3	3	0	1	2	2	0	4	6	0	1	0	0	0	0	0	0	0	0	0	0	2	1	0	1	4	0	1	0	2	0	0	0	5	0	2	0	4	2	0	2	3
pup1Δ	0	1	0	1	4	0	1	0	1	0	2	0	4	1	4	3	1	2	0	1	4	0	0	0	3	0	4	0	1	0	0	0	2	2	1	0	3	0	0	0	0	1	0	0	1	5	5	3	1
psf3Δ	3	0	3	2	1	0	1	0	4	1	0	3	1	1	1	3	0	0	0	0	0	0	0	0	0	0	0	1	1	1	1	0	4	3	2	1	1	0	3	0	0	0	1	3	2	0	0	2	1
stn1Δ	4	0	2	0	1	1	0	1	4	0	0	1	1	0	4	2	0	1	0	0	0	0	0	0	0	1	0	0	0	0	0	0	1	1	1	0	3	2	1	1	1	0	1	1	3	2	1	1	1
pre1Δ	4	0	1	0	1	0	0	1	3	0	1	0	1	0	2	2	0	2	0	0	0	0	1	0	1	1	0	1	1	1	1	0	5	0	1	0	4	1	2	1	0	0	1	0	2	1	3	1	0
rfc2Δ	2	0	1	1	2	0	0	2	2	1	0	2	1	0	1	0	0	0	0	0	0	1	0	0	2	1	0	1	1	2	0	1	1	1	3	3	2	0	2	1	1	1	3	0	2	1	2	4	0
ten1Δ	1	1	0	2	1	0	1	1	1	0	1	0	4	1	2	0	0	0	0	0	0	0	0	0	0	0	0	0	5	1	0	1	0	1	1	3	0	1	0	1	0	0	0	0	7	0	0	1	0
pre2Δ	0	0	2	0	1	0	0	1	2	0	0	0	2	0	1	1	1	1	1	0	0	1	0	0	0	0	0	0	0	0	0	1	1	2	2	1	2	1	0	2	2	0	0	1	2	3	2	1	1
mcm2Δ	4	0	0	2	1	2	0	1	4	0	2	0	0	4	3	1	0	0	1	0	0	0	1	0	0	1	0	0	1	0	0	2	3	0	2	0	2	1	1	0	4	0	1	0	0	0	2	0	0
mms21Δ	3	0	1	0	0	0	0	4	3	0	0	2	2	0	1	0	0	0	0	0	1	0	1	0	0	0	0	0	0	1	1	1	1	1	1	0	3	1	1	2	1	0	0	0	2	1	2	3	0
taf12Δ	4	0	1	0	0	0	1	1	3	0	0	2	3	1	0	4	0	0	0	1	1	0	0	0	0	0	2	0	0	0	1	0	3	0	1	0	2	1	1	2	1	0	1	1	1	0	0	2	0
pds1Δ	3	0	1	2	0	1	1	0	3	1	1	0	1	0	3	2	0	0	0	0	0	1	0	0	0	0	0	0	0	0	0	2	1	0	1	2	4	0	5	0	1	0	0	0	2	1	2	2	1
use1Δ	0	0	0	0	1	0	1	1	1	0	1	1	0	1	1	2	0	0	0	0	0	0	2	1	0	0	0	2	0	0	1	2	2	2	0	0	0	1	4	0	0	1	2	0	5	2	2	2	0
rho3Δ	1	1	1	0	0	0	1	2	1	1	0	0	4	0	2	4	0	0	1	0	0	0	0	1	1	0	0	0	1	0	0	0	1	0	0	0	0	0	1	4	4	0	1	1	1	3	0	4	1
taf1Δ	3	1	0	0	1	0	0	0	3	0	1	1	1	0	0	2	3	0	2	0	0	0	0	1	0	0	0	0	0	0	0	1	1	0	1	1	0	2	0	0	1	1	0	1	3	2	0	0	1
cdc6Δ	2	0	1	1	1	0	3	1	3	0	2	1	2	1	0	2	0	2	1	0	0	0	0	0	0	0	0	0	2	0	0	0	2	1	1	0	0	1	1	1	1	0	0	2	0	0	2	2	0
rfa3Δ	2	2	2	1	1	0	2	1	1	0	1	2	2	0	0	1	1	0	0	0	0	0	0	1	0	0	0	0	1	1	0	1	2	0	1	2	0	0	0	0	2	0	1	1	2	3	2	3	1
rfc4Δ	1	1	1	1	1	1	0	0	4	0	0	1	4	1	1	2	0	1	0	0	2	0	0	0	0	2	1	0	0	0	0	0	0	0	1	0	2	2	0	1	0	0	1	0	1	2	2	1	0
sir2Δ	3	0	4	1	0	1	1	0	0	0	0	1	1	0	1	0	0	0	0	0	0	0	1	1	0	0	0	0	0	0	0	0	1	2	1	3	1	0	1	1	1	0	3	0	0	4	5	1	0
lcb2Δ	0	0	1	2	1	1	0	1	1	1	2	0	2	0	0	0	0	0	1	1	1	1	0	0	0	0	0	0	2	0	0	0	2	0	1	0	2	0	0	4	0	1	0	2	1	2	1	3	0
orc2Δ	1	1	2	1	0	0	1	0	3	1	1	1	0	0	1	2	0	0	1	0	0	0	0	0	0	0	0	0	2	1	0	2	2	1	1	0	0	0	0	0	1	1	2	2	1	0	0	2	0
pse1Δ	3	0	0	0	0	1	0	0	1	0	1	0	3	0	0	3	0	0	0	0	0	0	0	0	0	0	0	0	1	1	0	1	1	2	2	0	1	0	1	0	3	1	2	1	0	3	0	0	0
orc5Δ	0	0	1	2	2	0	1	0	4	0	0	0	3	2	1	1	0	0	1	0	0	0	0	0	1	0	0	0	0	0	0	0	1	2	0	1	1	0	0	0	0	0	1	0	1	1	2	1	0
rfc5Δ	6	0	0	2	0	1	0	0	1	1	2	1	2	0	0	3	0	0	0	0	0	1	1	0	1	1	0	0	0	0	0	1	0	1	1	0	4	0	0	0	1	1	2	0	1	0	1	0	0
mas1Δ	1	1	2	0	0	1	2	1	1	0	1	0	1	1	1	2	0	0	0	0	0	0	0	0	2	0	0	0	0	0	0	0	1	2	3	0	1	0	0	1	0	0	0	1	2	0	1	1	0
nse3Δ	2	2	2	0	0	1	1	0	2	0	1	1	1	0	1	2	0	0	0	0	0	0	0	0	0	0	0	0	0	0	0	0	2	1	2	1	0	2	1	0	1	2	2	0	0	0	0	0	1
mcm5Δ	0	0	1	0	1	0	1	0	2	0	1	0	0	0	1	4	0	0	0	0	3	0	0	0	0	0	0	0	1	1	2	0	3	0	1	1	0	0	0	0	0	0	0	0	1	1	1	0	0
dut1Δ	1	0	3	0	1	0	0	0	1	3	1	0	0	0	0	1	0	0	0	0	1	0	0	0	0	0	0	0	1	1	1	0	0	0	1	1	1	0	1	1	0	0	1	0	0	1	0	1	0
sua5Δ	2	0	0	0	1	1	0	0	0	0	0	0	1	0	0	0	1	0	1	0	0	0	0	0	0	0	0	0	0	0	0	0	1	0	1	1	0	0	1	1	2	1	0	3	1	0	0	1	0
[truncated: 47 more columns]

## Sheet: CAN1 mutation rate
strain	CAN1 mutation rate	95 CI lower end	95 CI upper end
BY4741	3.76e-07	2.58e-07	5.24e-07
shu1Δ	2.62e-06	2.21e-06	3.05e-06
shu2Δ	2.12e-06	1.72e-06	2.56e-06
ddc1Δ	5.96e-07	4.61e-07	7.51e-07
rad57Δ	4.86e-06	3.84e-06	5.97e-06
rad57Δshu1Δ	5.49e-06	4.76e-06	6.25e-06
rad57Δshu2Δ	5.99e-06	5.27e-06	6.73e-06
rad57Δddc1Δ	4.23e-06	3.61e-06	4.87e-06
sod1Δ	2.33e-06	1.65e-06	3.15e-06
tsa1Δ	4.16e-06	3.43e-06	4.94e-06
ogg1Δ	2.58e-06	2.05e-06	3.15e-06
ogg1Δsod1Δ	5.08e-06	4.46e-06	5.73e-06
ogg1Δtsa1Δ	1.59e-05	1.36e-05	1.83e-05
msh2Δ	8.23e-06	7.16e-06	9.33e-06
msh2Δsod1Δ	5.4e-05	4.68e-05	6.15e-05
msh2Δtsa1Δ	1.83e-05	1.57e-05	2.09e-05
mms2Δ	2.98e-06	2.36e-06	3.69e-06
mms2Δsod1Δ	1.19e-05	9.62e-06	1.43e-05
mms2Δtsa1Δ	3.3e-05	2.91e-05	3.69e-05
rad57Δsod1Δ	1.05e-05	8.91e-06	1.22e-05
rad57Δtsa1Δ	9.91e-06	8.45e-06	1.14e-05

## Sheet: Fluctuation statistics
Strain	Cell count per culture	Cell viability	Mutant count per culture
BY4741	4320000	0.218056	0	0	0	0	0	0	1	0	0	0	0	3	0	2	0	0	23	0	0	0	0	0	0	46	2	1	0	7	2	0	2	10	2	0	0	2	0	1	2	0	0	0	2	1	0	1	7
rad57Δ	2004000	0.473837	10	14	10	18	19	29	100	23	11	4	4	17	11	21	38	37	37	9	13	15	7	4	13	14	48	14	16	50	19	9
shu1Δ	4416000	0.521739	12	65	10	78	22	15	22	7	12	39	51	37	44	38	36	40	500	22	30	14	9	58	80	45	11	15	22	9	10	10	300	12	9	122	200	5	33	15	4	9	500	200	28	29	22	7	13
shu2Δ	3936000	0.515244	1	4	12	7	48	13	120	20	11	41	19	36	36	1	4	50	2	9	9	49	90	31	21	38	20	21	11	14	11	10	6	7	200	500	15	10	18	18	10	23	8	65	13	11
rad57Δshu1Δ	3036000	0.95	40	500	44	37	83	90	130	55	75	50	21	44	102	54	65	63	47	90	300	28	300	102	34	54	300	60	63	22	43	34	40	49	45	39	60	47	300	35	60	150	26	73	62	71	54	112	46
rad57Δshu2Δ	4032000	0.63244	40	59	39	44	130	500	42	91	66	33	58	115	92	100	130	76	76	150	22	40	110	29	60	84	75	46	15	100	88	37	43	47	125	70	67	93	65	40	56	64	45	200	170	100	40	28	55
ddc1Δ	4704000	0.563776	1	1	3	4	16	1	2	4	2	2	1	0	1	6	2	1	3	110	5	1	6	8	3	2	4	2	6	200	1	3	3	4	5	2	500	3	2	16	4	7	5	1	3	9	1	6	43
rad57Δddc1Δ	3840000	0.435937	400	7	22	38	20	400	17	0	93	20	33	30	19	40	37	140	67	25	34	128	48	16	60	34	16	21	17	32	270	360	106	99	37	107	31	34	35	30	22	17	3	24	21	23	16	24	25
sod1Δ	1920000	0.109375	4	1	14	2	2	20	2	13	0	4	4	1	13	3	0	0	1	26	2	4	0	4	0	1	0	0	0	4	3	9	1	0	4	0	1	0	0	0	0	0	3	27	0	4	6	0	0
tsa1Δ	3792000	0.610759	42	400	17	33	94	27	170	14	68	500	23	96	27	19	34	400	500	44	30	14	4	96	52	400	83	87	11	155	23	500	131	67	20	280	38	38	39	25	50
ogg1Δ	4920000	0.240244	8	5	18	5	11	72	12	14	5	10	22	12	7	5	14	8	6	15	2	4	14	18	25	300	10	24	6	11	36	7	32	16
ogg1Δsod1Δ	6504000	0.197417	500	10	21	62	140	15	40	35	24	36	31	25	22	24	42	42	110	80	75	40	33	70	27	14	30	15	48	16	78	18	16	19	69	54	40	33	26	14	56	82	500	29	500	32	30	36	43
ogg1Δtsa1Δ	3120000	0.196154	300	300	150	69	500	115	300	400	46	15	32	38	150	24	400	26	26	45	97	23	500	60	24	21	200	400	500	250	500	500	21	85	200	60	38	500	21	200	250	500	500	35	40	80	500	200	500
msh2Δ	2640000	0.518182	36	55	53	54	40	63	66	25	90	17	38	44	104	112	120	53	400	160	5	30	32	44	66	137	118	60	45	130	39	38	78	25	41	56	31	43	33	60	27	42	43	56	30	57	126	50	70
msh2Δsod1Δ	870000	0.0827586	8	61	14	4	62	17	27	230	16	17	500	30	14	160	6	240	45	24	14	7	44	37	72	11	7	290	22	15	57	18	14	106	21	12	22	6	24	10	26	21	12	16	38	7	143	19	17
msh2Δtsa1Δ	2640000	0.225	111	52	25	96	92	500	110	500	85	39	250	160	400	95	4	72	29	130	500	140	30	122	59	127	45	130	41	49	80	200	86	65	16	21	85	56	200	16	75	53	32	87	67	100	150	54	500
mms2Δ	3408000	0.0897887	6	0	0	4	1	11	9	7	3	1	43	5	6	27	4	9	1	0	6	6	3	1	75	4	4	0	11	3	2	5	8	10	2	2	1	50	0	8	1	1	2	0	3	5	6	5	9
mms2Δsod1Δ	1320000	0.659091	34	29	39	88	45	75	27	36	0	93	215	34	30	54	164	14	37	8	116	29	50	83	90	55	208	34	37	45	40	53	49	34	201
mms2Δtsa1Δ	2496000	0.334135	150	100	250	197	116	500	142	500	289	147	94	200	235	141	355	340	103	45	500	190	210	350	500	62	79	120	500	200	250	99	176	500	500	280	500	190	82	132	270	180	284	81	190	93	500	173
rad57Δsod1Δ	1464000	0.278689	23	23	20	19	45	15	13	33	14	179	12	23	105	5	18	10	33	81	53	3	5	30	22	48	37	4	26	69	15	35	29	52	83	7	16	12	6	4	16	25	17	21	8	13	13	90	20
rad57Δtsa1Δ	2760000	0.234783	216	15	33	206	70	229	6	360	31	18	230	32	23	7	111	500	40	48	500	500	500	95	67	109	16	25	10	108	18	22	35	76	62	74	73	7	12	23	39	99	188	500	62	23	18	137	9
[truncated: 13 more columns]
