# Supplementary material for: Comprehensive Mutational Landscape of Yeast Mutator Strains Reveals the Genetic Basis of Mutational Signatures in Cancer
Source: Mol Biol Evol. 2025 Oct 6;42(10):msaf252. doi: 10.1093/molbev/msaf252 (PMC12559997; doi:10.1093/molbev/msaf252)
Supplement: msaf252_Supplementary_Data [file msaf252_supplementary_data.zip › TableS.xlsx]

## Sheet: Table S1
Table S1. Summary statistics of the MA experiment and identified mutations. Each row in the table represents a strain. The first 136 rows correspond to KO strains, while the final row represents the wildtype strain.
Strains	Human counterpart	Pathway	Number of replicates	Mean sequencing depth	Mean callable sites	Number of MA generations	Homozygous or heterozygous KO	Number of SNVs	Number of small indels	Number of segmental duplications/deletions	Number of chr gains/losses
ogg1Δ	OGG1	BER	8	78.65	10874355	1054	Homozygous	279***	2	0	0
rad27Δ	FEN1	BER	8	107.63	11730110	1027	Homozygous	239***	191***	4	8**
ung1Δ	UNG	BER	8	71.34	11715718	933	Homozygous	129***	5	0	3
tdp1Δ	TDP1	BER	8	78.59	11658030	1021	Homozygous	72***	14**	0	4
mag1Δ	AAG	BER	8	90.66	11699370	1049	Homozygous	73***	5	5*	2
ntg1Δ	NTHL1	BER	8	100.55	11561722	1014	Homozygous	61**	3	0	0
tpp1Δ	PNKP	BER	7	59.49	11171464	966	Homozygous	47*	6	3	1
ntg2Δ	NTHL1	BER	8	76.48	11463786	998	Homozygous	56**	6	1	1
apn1Δ	APN1	BER	8	114.14	11722075	998	Homozygous	56*	2	0	0
apn2Δ	APEX2	BER	8	70.8	11683083	1082	Homozygous	41	7	0	2
hnt3Δ	APTX	BER	8	117.53	11691883	1014	Homozygous	25	4	0	12***
rad1Δ	ERCC4	NER	8	77.35	11699207	1086	Homozygous	112***	12*	0	5*
rad2Δ	ERCC5	NER	6	102.83	11687443	966	Homozygous	74***	3	1	2
rad4Δ	XPC	NER	8	98.14	11710184	1041	Homozygous	91***	8	2	2
rad10Δ	ERCC1	NER	8	77.92	11030049	999	Homozygous	81***	9	2	2
rad26Δ	ERCC6	NER	8	79.73	10505674	983	Homozygous	74***	11*	2	6**
rad14Δ	XPA	NER	8	61.06	11699163	912	Homozygous	72***	12**	3	2
rad7Δ	DDB1	NER	8	84.98	11614644	984	Homozygous	76***	5	3	3
rad28Δ	ERCC8	NER	8	102.72	11670822	934	Homozygous	59**	10*	2	1
rad23Δ	RAD23A	NER	8	89.67	11730415	1003	Homozygous	61**	2	0	2
rad33Δ	CEN2	NER	8	70.89	11697101	1039	Homozygous	59**	9	3	0
rpb9Δ	POLR2I	NER	8	60.42	11610458	805	Homozygous	25	3	2	1
ssl2Δ	ERCC3	NER	8	73.77	11071764	948	Homozygous	82***	5	4	1
rfa1Δ	RPA1	NER	8	86.7	11687736	994	Heterozygous	94***	11*	5*	3
tfb1Δ	GTF2H1	NER	8	87.17	11689799	933	Heterozygous	62***	4	0	1
ssl1Δ	GTF2H2C	NER	8	90.22	11715290	1033	Heterozygous	68***	8	1	3
tfb5Δ	GTF2H5	NER	8	72.71	11602363	1009	Heterozygous	57*	4	3	1
rad16Δ	DDB2	NER	8	112.55	11706271	1038	Heterozygous	57*	15**	0	5*
pre3Δ	RFA3	NER	8	72.27	11655392	995	Heterozygous	53*	7	4	1
tfb4Δ	GTF2H3	NER	8	75	11612603	1022	Heterozygous	54*	7	0	2
cdc9Δ	LIG1	NER	8	76.19	11665398	980	Heterozygous	45	9	0	2
msh2Δ	MSH2	MMR	7	99.82	11701918	901	Homozygous	992***	1773***	0	0
msh6Δ	MSH6	MMR	8	89.4	11739015	990	Homozygous	980***	67***	2	1
pms1Δ	PMS2	MMR	8	78.9	11711169	1023	Homozygous	857***	1774***	0	3
mlh1Δ	MLH1	MMR	8	64.87	11671121	969	Homozygous	763***	1602***	1	6**
exo1Δ	EXO1	MMR	8	79.42	9259702	1023	Homozygous	267***	16***	0	0
msh1Δ	MSH3	MMR	8	105.39	11656536	913	Homozygous	139***	5	0	1
mlh2Δ	PMS1	MMR	8	93.93	11665240	1037	Homozygous	76***	12*	2	1
msh4Δ	MSH4	MMR	8	91.59	11738200	1082	Homozygous	58*	4	2	4
msh5Δ	MSH5	MMR	8	91.63	11449083	893	Homozygous	46*	7	0	1
mlh3Δ	MLH3	MMR	8	73.47	11694098	989	Homozygous	44	9	1	0
msh3Δ	MSH3	MMR	8	80.05	11217948	1036	Homozygous	44	73***	0	1
mms2Δ	MMS2	PRR	8	106.82	11745717	991	Homozygous	433***	19***	1	1
ubc13Δ	UBC13	PRR	8	83.42	11711876	1095	Homozygous	422***	20***	0	1
rad18Δ	RAD18	PRR	8	84.82	11676952	976	Homozygous	234***	16***	6*	12***
rad5Δ	HLTF	PRR	8	93.29	11730675	1015	Homozygous	169***	20***	2	3
rad6Δ	RAD6A	PRR	8	97.95	11714908	940	Homozygous	113***	12**	5*	5*
siz1Δ	PIAS4	PRR	8	84.12	11686116	959	Homozygous	83***	8	1	9***
pol32Δ	POLD3	PRR	8	77.4	11725858	1006	Homozygous	59**	59***	1	0
rad30Δ	POLH	PRR	8	84.61	11726809	999	Homozygous	56*	5	0	0
srs2Δ	PARI	PRR	8	102.36	11577496	967	Homozygous	52*	13**	2	7**
rad9Δ	RAD9A	PRR	8	85.63	11665975	1096	Homozygous	58*	6	2	3
rev1Δ	REV1	PRR	8	65.55	11710722	1042	Homozygous	35	7	2	1
rev7Δ	REV7	PRR	8	75.06	11720304	934	Homozygous	30	3	1	2
rev3Δ	REV3L	PRR	8	82.11	10276242	990	Homozygous	23	3	0	3
pol30Δ	PCNA	PRR	8	70.35	11682168	1006	Heterozygous	72***	14**	0	0
pol31Δ	POLD2	PRR	8	75.69	11624740	1053	Heterozygous	66***	5	2	0
rad51Δ	RAD51	HR	8	110.51	11717523	871	Homozygous	1179***	51***	9***	8***
rad57Δ	RAD51B	HR	8	94.15	11684193	880	Homozygous	1175***	51***	5*	11***
rad55Δ	RAD51B	HR	8	84.14	11703170	930	Homozygous	1086***	55***	15***	8***
rad52Δ	RAD52	HR	8	87.87	11677790	883	Homozygous	919***	44***	1	12***
rad54Δ	RAD54L	HR	7	88.84	11675293	997	Homozygous	546***	21***	0	0
rad50Δ	RAD50	HR	8	106.94	11724308	896	Homozygous	134***	25***	4	5*
rad59Δ	RAD52	HR	7	108.28	11711985	1014	Homozygous	89***	9	0	2
dnl4Δ	LIG4	NHEJ	8	67.18	11697523	1077	Homozygous	42	6	0	0
shu2Δ	SWS1	other	8	67.02	11704678	1004	Homozygous	845***	32***	0	0
tsa1Δ	PRDX2	other	8	70.41	11683267	1027	Homozygous	677***	30***	0	4
mme1Δ	SLC25A26	other	8	66.54	11685179	1053	Homozygous	542***	1190***	2	10***
shu1Δ	SWSAP1	other	8	93.46	11712663	939	Homozygous	428***	15***	2	0
ccs1Δ	CCS	other	8	99.91	11726328	926	Homozygous	383***	14**	0	0
csm2Δ	N/A	other	8	99.25	11698839	1062	Homozygous	434***	23***	0	1
sod1Δ	SOD1	other	8	99.51	11712757	1068	Homozygous	347***	8	1	1
psy3Δ	N/A	other	8	77.51	11253960	1119	Homozygous	339***	11*	0	0
ddc1Δ	RAD9A	other	8	97.75	11677808	999	Homozygous	216***	10	6*	6**
yap1Δ	N/A	other	8	73.79	11650770	1009	Homozygous	159***	10	0	4
dpb3Δ	POLE4	other	8	70.14	11636516	955	Homozygous	140***	18***	1	4
rad17Δ	RAD1	other	8	75.22	11688571	943	Homozygous	131***	11*	1	9***
skn7Δ	HSF2	other	8	106.91	11715164	964	Homozygous	133***	5	0	2
asf1Δ	ASF1A	other	8	82.06	11671177	874	Homozygous	114***	16***	16***	22***
xrs2Δ	NBS1	other	8	90.08	11394512	999	Homozygous	125***	16***	19***	5*
rad24Δ	RAD17	other	8	102.52	11702467	1046	Homozygous	134***	8	0	1
elg1Δ	ATAD5	other	8	136.57	11716404	1009	Homozygous	127***	54***	2	6**
sub1Δ	SUB1	other	8	65.39	11703942	942	Homozygous	112***	7	0	3
rnh203Δ	RNASEH2C	other	8	94.79	11725480	954	Homozygous	111***	32***	1	3
hmo1Δ	HMG20A	other	8	97.44	11717939	878	Homozygous	101***	19***	2	2
rnr4Δ	RRM2	other	8	90.05	11659425	939	Homozygous	105***	6	0	7**
rnh201Δ	RNASEH2A	other	8	113.86	11739768	1005	Homozygous	108***	36***	2	1
dun1Δ	CHEK2	other	8	80.84	11286170	944	Homozygous	86***	19***	0	17***
sgs1Δ	RECQL	other	8	68.85	11677524	1016	Homozygous	87***	13*	18***	13***
ydl162cΔ	N/A	other	8	82.22	11628719	983	Homozygous	76***	15**	7**	1
ump1Δ	POMP	other	8	75.06	11672443	871	Homozygous	56**	5	1	5*
ynk1Δ	NME2	other	8	92.98	11691432	1011	Homozygous	65***	4	0	2
his5Δ	TAT	other	8	99.31	11687716	1046	Homozygous	66**	6	4	2
mip1Δ	POLG	other	8	98.62	11657194	1050	Homozygous	64**	11*	1	0
phr1Δ	CRY2	other	8	79	11665259	977	Homozygous	54*	11*	2	2
mgt1Δ	MGMT	other	8	81.02	11712883	1030	Homozygous	56*	5	0	3
eaf3Δ	MORF4L1	other	8	107.7	11704398	928	Homozygous	50*	5	5*	4
npr2Δ	NPRL2	other	8	101.4	11675239	889	Homozygous	47*	10*	0	1
spt10Δ	N/A	other	8	114.36	11714415	929	Homozygous	49*	4	0	1
chk1Δ	CHEK1	other	8	88.93	11702666	972	Homozygous	51*	4	1	2
dot1Δ	DOT1L	other	8	107.84	11693146	1004	Homozygous	51	3	5*	5*
slx4Δ	SLX4	other	8	100.67	11717783	1090	Homozygous	54	4	0	0
ubp8Δ	USP22	other	8	101.87	11661162	1024	Homozygous	49	3	4	0
cln3Δ	CCNO	other	7	92.92	11742210	1034	Homozygous	42	6	0	2
pol4Δ	POLL	other	8	96.81	11734303	1062	Homozygous	48	6	0	0
zrt1Δ	SLC39A3	other	8	76.67	11681680	1059	Homozygous	40	6	0	1
ixr1Δ	HMGB3	other	8	88.32	11704628	973	Homozygous	30	3	1	2
yfh1Δ	FXN	other	8	70.27	11642242	941	Heterozygous	120***	8	8**	12***
pup1Δ	PSMB7	other	8	73.28	11640096	963	Heterozygous	103***	8	3	4
psf3Δ	GINS3	other	8	77.32	11661771	1027	Heterozygous	81***	7	4	3
stn1Δ	OBFC1	other	8	65.72	11602523	995	Heterozygous	77***	11*	9***	0
pre1Δ	PSMB2	other	8	77.75	11660094	1020	Heterozygous	79***	8	1	6**
rfc2Δ	RFC4	other	8	74.27	11659830	1019	Heterozygous	76***	7	6*	2
ten1Δ	TEN1	other	8	75.15	11559414	1008	Heterozygous	71***	4	0	1
pre2Δ	PSMB5	other	8	66.95	11186453	975	Heterozygous	63***	5	3	1
mcm2Δ	MCM2	other	8	73.38	11700011	1066	Heterozygous	72***	11*	0	0
mms21Δ	NSMCE2	other	8	65.66	11678863	1054	Heterozygous	70***	4	0	1
taf12Δ	TAF12	other	8	75.93	11695108	994	Heterozygous	65***	6	0	0
pds1Δ	N/A	other	8	96.05	11493338	1031	Heterozygous	66***	3	0	3
use1Δ	USE1	other	8	75.72	11668690	1033	Heterozygous	66***	3	0	3
rho3Δ	RHOA	other	8	76.21	11686881	1056	Heterozygous	64**	7	1	2
taf1Δ	TAF1	other	8	80.65	10707303	1027	Heterozygous	57**	8	0	0
cdc6Δ	CDC6	other	8	68.22	11659266	958	Heterozygous	57**	8	2	3
rfa3Δ	RPA2	other	8	83.94	11671468	1031	Heterozygous	61**	10	7**	0
rfc4Δ	RFC2	other	8	76.24	11601383	1011	Heterozygous	55*	7	2	2
sir2Δ	SIRT1	other	8	89.52	11694914	982	Heterozygous	53*	8	4	4
lcb2Δ	SPTLC2	other	8	91.8	11707315	992	Heterozygous	52*	7	0	1
orc2Δ	ORC2	other	8	93.69	11721369	1014	Heterozygous	53*	7	2	1
pse1Δ	IPO5	other	8	101.15	10953445	1032	Heterozygous	50	6	2	2
orc5Δ	ORC5	other	8	85.62	11711307	1043	Heterozygous	53	5	0	2
rfc5Δ	RFC3	other	8	77.49	11638717	1020	Heterozygous	51	6	0	1
mas1Δ	PMPCB	other	8	96.38	11715287	1024	Heterozygous	50	4	0	3
nse3Δ	MAGEB1	other	8	68.26	10016102	1046	Heterozygous	41	6	1	2
mcm5Δ	MCM5	other	8	88.35	11270414	972	Heterozygous	41	5	0	1
dut1Δ	DUT	other	8	68.46	11298865	998	Heterozygous	42	8	0	0
sua5Δ	YRDC	other	8	94.16	11631127	1023	Heterozygous	39	2	0	0
Wildtype&	N/A	N/A	24	99.45	12027516	999	N/A	112	11	1	1
&Data retrieved from reference (Liu and Zhang 2019).
Significance levels compared with WT rates after Benjamini-Hochberg multiple test correction are denoted as follows: P < 0.05 (*), P < 0.01 (**), and P < 0.001 (***).

## Sheet: Table S2
Table S2. Functional annotation of the deleted genes in this study and their functional counterpart in the human genome.
Yeast gene symbol	Yeast gene name	Human countpart	Pathway	Functional annotation in yeast
YAL015C	NTG1	NTHL1	BER	DNA N-glycosylase and apurinic/apyrimidinic (AP) lyase; involved in base excision repair; acts in both nucleus and mitochondrion; creates a double-strand break at mtDNA origins that stimulates replication in response to oxidative stress; required for maintaining mitochondrial genome integrity; NTG1 has a paralog, NTG2, that arose from the whole genome duplication
YML060W	OGG1	OGG1	BER	Nuclear and mitochondrial glycosylase/lyase; specifically excises 7,8-dihydro-8-oxoguanine residues located opposite cytosine or thymine residues in DNA, repairs oxidative damage to mitochondrial DNA, contributes to UVA resistance
YMR156C	TPP1	PNKP	BER	DNA 3'-phosphatase; functions in repair of endogenous damage of double-stranded DNA, activity is specific for removal of 3' phosphates at strand breaks; similar to the l-2-haloacid dehalogenase superfamily; homolog of human polynucleotide kinase/3'-phosphatase
YOL043C	NTG2	NTHL1	BER	DNA N-glycosylase and apurinic/apyrimidinic (AP) lyase; involved in base excision repair, localizes to the nucleus; sumoylated; NTG2 has a paralog, NTG1, that arose from the whole genome duplication
YBR223C	TDP1	TDP1	BER	Tyrosyl-DNA phosphodiesterase I; hydrolyzes 3' and 5'-phosphotyrosyl bonds; involved in the repair of DNA lesions created by topo I and topo II, including DNA-protein cross-links; mutations in the human homolog, TDP1, result in the neurodegenerative disease, spinocerebellar ataxia with axonal neuropathy (SCAN1); yeast cells and human rhabdomyosarcoma lines that overexpress TDP1 both exhibit eleva…
YKL113C	RAD27	FEN1	BER	5' to 3' exonuclease, 5' flap endonuclease; required for Okazaki fragment processing and maturation, for long-patch base-excision repair and large loop repair (LLR), ribonucleotide excision repair; cleaves off RNA flap in a RNA:DNA hybrid intermediate during processing of DNA lagging strand; relocalizes to the cytosol in response to hypoxia; member of the S. pombe RAD2/FEN1 family
YKL114C	APN1	APN1	BER	Major apurinic/apyrimidinic endonuclease; 3'-repair diesterase; involved in repair of DNA damage by oxidation and alkylating agents; also functions as a 3'-5' exonuclease to repair 7,8-dihydro-8-oxodeoxyguanosine; genetically interacts with NTG1 to maintain mitochondrial genome integrity
YOR258W	HNT3	APTX	BER	DNA 5' AMP hydrolase involved in DNA repair; member of the histidine triad (HIT) superfamily of nucleotide-binding proteins; homolog of Aprataxin, a Hint related protein that is mutated in individuals with ataxia with oculomotor apraxia; relative distribution to nuclear foci decreases upon DNA replication stress
YBL019W	APN2	APEX2	BER	Class II abasic (AP) endonuclease involved in repair of DNA damage; also possesses 3'-diesterase and PCNA-stiimulated 3' to 5' exonuclease activities; resolves blocked 3' ends that result from removal of misincorporated nucleotides; frays and cleaves 3' DNA termini facilitating 3' DNA-end healing via endonucleolytic cleavage; homolog of human APEX2 and E. coli exoIII
YML021C	UNG1	UNG	BER	Uracil-DNA glycosylase; required for repair of uracil in DNA formed by spontaneous cytosine deamination; efficiently excises uracil from single-stranded DNA in vivo; not required for strand-specific mismatch repair; cell-cycle regulated, expressed in late G1; localizes to mitochondria and nucleus
YER142C	MAG1	AAG	BER	3-methyl-adenine DNA glycosylase; initiates base excision repair (BER) by removing damaged bases to create abasic sites that are subsequently repaired; expansion of BER repair removes alkylated bases resulting from alkylating agent-induced DNA damage, compensating for the lack of DNA repair by oxidative dealkylation; protein abundance increases in response to DNA replication stress
YMR167W	MLH1	MLH1	MMR	Protein required for mismatch repair in mitosis and meiosis; also required for crossing over during meiosis; forms a complex with Pms1p and Msh2p-Msh3p during mismatch repair; required for silencing at the silent mating-type loci and telomeres; human homolog is associated with hereditary non-polyposis colon cancer
YOR033C	EXO1	EXO1	MMR	5'-3' exonuclease and flap-endonuclease; involved in recombination, double-strand break repair, MMS2 error-free branch of the post replication (PRR) pathway and DNA mismatch repair; role in telomere maintenance; member of the Rad2p nuclease family, with conserved N and I nuclease domains; relative distribution to the nucleus increases upon DNA replication stress; EXO1 has a paralog, DIN7, that ar…
YPL164C	MLH3	MLH3	MMR	Protein involved in DNA mismatch repair and meiotic recombination; involved in crossing-over during meiotic recombination; forms a complex with Mlh1p; mammalian homolog is implicated mammalian microsatellite instability
YDR097C	MSH6	MSH6	MMR	Protein required for mismatch repair in mitosis and meiosis; forms a complex with Msh2p to repair both single-base & insertion-deletion mispairs; also involved in interstrand cross-link repair; potentially phosphorylated by Cdc28p; contains PIP motif that binds PCNA (Pol30p) and Rev1p
YCR092C	MSH3	MSH3	MMR	Mismatch repair protein; forms dimers with Msh2p that mediate repair of insertion or deletion mutations and removal of nonhomologous DNA ends, contains a PCNA (Pol30p) binding motif required for genome stability
YOL090W	MSH2	MSH2	MMR	Protein that binds to DNA mismatches; forms heterodimers with Msh3p and Msh6p that bind to DNA mismatches to initiate the mismatch repair process; contains a Walker ATP-binding motif required for repair activity and involved in interstrand cross-link repair; Msh2p-Msh6p binds to and hydrolyzes ATP; required for silencing at the silent mating-type loci and telomeres
YDL154W	MSH5	MSH5	MMR	Protein of the MutS family; forms a dimer with Msh4p that facilitates crossovers between homologs during meiosis; msh5-Y823H mutation confers tolerance to DNA alkylating agents; homologs present in C. elegans and humans
YNL082W	PMS1	PMS2	MMR	ATP-binding protein required for mismatch repair; required for both mitosis and meiosis; functions as a heterodimer with Mlh1p; binds double- and single-stranded DNA via its N-terminal domain; required for silencing at the silent mating-type loci and telomeres; similar to E. coli MutL
YLR035C	MLH2	PMS1	MMR	Protein involved in mismatch repair and meiotic recombination; only certain frameshift intermediates are mismatch repair substrates; forms a complex with Mlh1p, plays accessory role in stimulating activity of MLH1/PMS1 complex
YFL003C	MSH4	MSH4	MMR	Protein involved in meiotic recombination; required for normal levels of crossing over, colocalizes with Zip2p to discrete foci on meiotic chromosomes, has homology to bacterial MutS protein
YHR120W	MSH1	MSH3	MMR	DNA-binding protein of the mitochondria; involved in repair of mitochondrial DNA; has ATPase activity and binds to DNA mismatches; has homology to E. coli MutS; transcription is induced during meiosis
YML011C	RAD33	CEN2	NER	Protein involved in nucleotide excision repair; green fluorescent protein (GFP)-fusion protein localizes to the nucleus
YMR201C	RAD14	XPA	NER	Subunit of Nucleotide Excision Repair Factor 1 (NEF1); recognizes and binds damaged DNA during nucleotide excision repair (NER); also involved in regulation of transcription; contains zinc finger motif; homolog of human XPA protein
YEL037C	RAD23	RAD23A	NER	Proteasome-associated ubiquitin receptor; K48-specific Ub chain binding protein that recruits substrates to the proteasome; subunit of nuclear excision repair factor 2 (NER2) with Rad4p that binds damaged DNA during NER, linking repair to proteolysis; NER2 binds DDR gene promoters to repress transcription in the absence of damage; stimulates Png1p-induced protein deglycosylation; contains a Ub-li…
YPL022W	RAD1	ERCC4	NER	Single-stranded DNA endonuclease (with Rad10p); cleaves single-stranded DNA during nucleotide excision repair and double-strand break repair; subunit of Nucleotide Excision Repair Factor 1 (NEF1); homolog of human XPF protein
YGL070C	RPB9	POLR2I	NER	RNA polymerase II subunit B12.6; contacts DNA; mutations affect transcription start site selection and fidelity of transcription; positively regulates ATG1 transcription as a key regulator of autophagy
YDR030C	RAD28	ERCC8	NER	Protein involved in DNA repair; related to the human CSA protein that is involved in transcription-coupled repair nucleotide excision repair
YDR079C-A	TFB5	GTF2H5	NER	Component of RNA polymerase II general transcription factor TFIIH; involved in transcription initiation and in nucleotide-excision repair; relocalizes to the cytosol in response to hypoxia; homolog of Chlamydomonas reinhardtii REX1-S protein involved in DNA repair
YJL001W	PRE3	RFA3	NER	Beta 1 subunit of the 20S proteasome; responsible for cleavage after acidic residues in peptides
YPR056W	TFB4	GTF2H3	NER	Subunit of TFIIH complex; involved in transcription initiation, similar to 34 kDa subunit of human TFIIH; interacts with Ssl1p
YLR005W	SSL1	GTF2H2C	NER	Subunit of the core form of RNA polymerase transcription factor TFIIH; has both protein kinase and DNA-dependent ATPase/helicase activities; essential for transcription and nucleotide excision repair; interacts with Tfb4p
YAR007C	RFA1	RPA1	NER	Subunit of heterotrimeric Replication Protein A (RPA); RPA is a highly conserved ssDNA binding protein involved in DNA replication, repair, and recombination; RPA protects against inappropriate telomere recombination, and upon telomere uncapping, prevents cell proliferation by a checkpoint-independent pathway; promotes recruitment, helicase and nuclease activities of Dna2p; role in DNA catenation…
YDR311W	TFB1	GTF2H1	NER	Subunit of TFIIH and nucleotide excision repair factor 3 complexes; required for nucleotide excision repair, target for transcriptional activators; relocalizes to the cytosol in response to hypoxia
YDL164C	CDC9	LIG1	NER	DNA ligase I found in nucleus and mitochondria; essential enzyme that joins Okazaki fragments during DNA replication; also acts in ribonucleotide excision repair, base excision repair, and recombination; DNA ligase I mutants trigger ubiquitination of PCNA at K107, facilitating Rad59p-mediated bypass of unligated Okazaki fragments; human homolog LIG1 can complement yeast cdc9 temperature-sensitive…
YIL143C	SSL2	ERCC3	NER	Component of RNA polymerase transcription factor TFIIH holoenzyme; acts as dsDNA-dependent translocase in context of TFIIH, unwinds DNA strands during initiation and promotes transcription start site (TSS) scanning; has DNA-dependent ATPase/helicase activity; interacts functionally with TFIIB, has roles in TSS selection and gene looping to juxtapose initiation and termination regions; involved in…
YML095C	RAD10	ERCC1	NER	Single-stranded DNA endonuclease (with Rad1p); cleaves single-stranded DNA during nucleotide excision repair and double-strand break repair; subunit of Nucleotide Excision Repair Factor 1 (NEF1); homolog of human ERCC1 protein
YJR035W	RAD26	ERCC6	NER	Protein involved in transcription-coupled nucleotide excision repair; repairs UV-induced DNA lesions; recruitment to DNA lesions is dependent on an elongating RNA polymerase II; homolog of human CSB protein
YJR052W	RAD7	DDB1	NER	Nucleotide excision repair (NER) protein; binds damaged DNA during NER; binds DNA in an ATP-dependent manner (with Rad16p) during NER; required for repair of non-transcribed chromatin; subunit of Nucleotide Excision Repair Factor 4 (NEF4) and the Elongin-Cullin-Socs (ECS) ligase complex
YBR114W	RAD16	DDB2	NER	Nucleotide excision repair (NER) protein; binds damaged DNA during NER; binds DNA in an ATP-dependent manner (with Rad7p) during NER; required for NER of non-transcribed chromatin; subunit of Nucleotide Excision Repair Factor 4 (NEF4) and the Elongin-Cullin-Socs (ECS) ligase complex
YER162C	RAD4	XPC	NER	Damaged-DNA binding subunit of Nuclear Excision Repair Factor 2; recognizes and binds damaged DNA with Rad23p during nucleotide excision repair (NER); also involved with Rad23p in turnover of ubiquitylated proteins; Rad4p-Rad23p heterodimer binds to promoters of DNA damage response genes to repress their transcription in the absence of DNA damage; RAD4 and RAD51 pathways confer resistance to benz…
YGR258C	RAD2	ERCC5	NER	Single-stranded DNA endonuclease; cleaves single-stranded DNA during nucleotide excision repair to excise damaged DNA; subunit of Nucleotide Excision Repair Factor 3 (NEF3); homolog of human XPG protein
YOR346W	REV1	REV1	PRR	Bifunctional DNA-directed DNA polymerase/deoxycytidyl transferase; involved in repair of abasic sites and adducted guanines in damaged DNA by translesion synthesis (TLS); forms a complex with the subunits of DNA polymerase zeta, Rev3p and Rev7p; relocalizes from nucleus to cytoplasm upon DNA replication stress; may be involved in meiosis
YPL167C	REV3	REV3L	PRR	Catalytic subunit of DNA polymerase zeta (pol zeta); involved in translesion synthesis during post-replication repair; required for mutagenesis induced by DNA damage; involved in double-strand break repair; may be involved in meiosis; forms a complex with Rev7p, Pol31p and Pol32p
YDR092W	UBC13	UBC13	PRR	E2 ubiquitin-conjugating enzyme; involved in the error-free DNA postreplication repair pathway; interacts with Mms2p to assemble ubiquitin chains at the Ub Lys-63 residue; DNA damage triggers redistribution from the cytoplasm to the nucleus
YDR419W	RAD30	POLH	PRR	DNA polymerase eta (pol eta); involved in translesion synthesis during post-replication repair; catalyzes synthesis of DNA opposite cyclobutane pyrimidine dimers and other lesions; involved in formation of post-replicative damage-induced genome-wide cohesion; may also have role in protection against mitochondrial mutagenesis; may possibly be involved in meiosis; mutations in human pol eta are res…
YDR409W	SIZ1	PIAS4	PRR	SUMO E3 ligase; promotes attachment of small ubiquitin-related modifier sumo (Smt3p) to primarily cytoplasmic proteins; regulates Rsp5p ubiquitin ligase activity and is in turn itself regulated by Rsp5p; required for sumoylation of septins and histone H3 variant Cse4p, a prerequisite for STUbL-mediated Ub-dependent degradation; localizes to the septin ring; acts as an adapter between E2, Ubc9p an…
YGL058W	RAD6	RAD6A	PRR	Ubiquitin-conjugating enzyme (E2); involved in postreplication repair as a heterodimer with Rad18p, regulation of K63 polyubiquitination in response to oxidative stress, DSBR and checkpoint control as a heterodimer with Bre1p, ubiquitin-mediated N-end rule protein degradation as a heterodimer with Ubr1p, ERAD with Ubr1p in the absence of canonical ER membrane ligases, and Rpn4p turnover as part o…
YGL087C	MMS2	MMS2	PRR	Ubiquitin-conjugating enzyme variant; involved in error-free postreplication repair; forms a heteromeric complex with Ubc13p, an active ubiquitin-conjugating enzyme; cooperates with chromatin-associated RING finger proteins, Rad18p and Rad5p; protein abundance increases in response to DNA replication stress
YJL092W	SRS2	PARI	PRR	DNA helicase and DNA-dependent ATPase; role in DNA repair and checkpoint recovery, in the proper timing of commitment to meiotic recombination and the Meiosis I to II transition; blocks trinucleotide repeat expansion; affects genome stability; disassembles Rad51p nucleoprotein filaments during meiotic recombination; stimulates Mus81p-Mms4p endonuclease activity independent of catalytic activity; …
YCR066W	RAD18	RAD18	PRR	E3 ubiquitin ligase; forms heterodimer with Rad6p to monoubiquitinate PCNA-K164; heterodimer binds single-stranded DNA and has single-stranded DNA dependent ATPase activity; required for postreplication repair; SUMO-targeted ubiquitin ligase (STUbl) that contains a SUMO-interacting motif (SIM) which stimulates its ubiquitin ligase activity towards the sumoylated form of PCNA
YJR043C	POL32	POLD3	PRR	Third subunit of DNA polymerase delta; involved in chromosomal DNA replication; required for error-prone DNA synthesis in the presence of DNA damage and processivity; parental H3-H4 histone chaperone that mediates transfer of parental histones to the lagging strand via Pol1p during DNA replication; forms a complex with Rev3p, Rev7p and Pol31p; interacts with Hys2p, PCNA (Pol30p), and Pol1p
YIL139C	REV7	REV7	PRR	Accessory subunit of DNA polymerase zeta (pol zeta); involved in translesion synthesis during post-replication repair; required for mutagenesis induced by DNA damage; involved in double-strand break repair; may be involved in meiosis; forms a complex with Rev3p, Pol31p and Pol32p
YBR088C	POL30	PCNA	PRR	Proliferating cell nuclear antigen (PCNA); functions as the sliding replication clamp for DNA polymerase δ; may function as docking site for other proteins required for mitotic and meiotic chromosomal DNA replication and for DNA repair; PCNA ubiquitination at K164 plays crucial role during Okazaki fragment processing; Leu164 is essential for stable complex formation with replicative DNA polymeras…
YJR006W	POL31	POLD2	PRR	Subunit of DNA polymerase delta (polymerase III); essential for cell viability; involved in DNA replication and DNA repair; forms a complex with Rev3p, Rev7p and Pol32p; relocalizes to the cytosol in response to hypoxia
YLR032W	RAD5	HLTF	PRR	DNA helicase/Ubiquitin ligase; involved in error-free DNA damage tolerance (DDT), replication fork regression during postreplication repair by template switching, and error-prone translesion synthesis; required for UV and MMS-associated unequal sister chromatid exchange (SCE) but not for double-strand break associated unequal SCE; promotes synthesis of free and PCNA-bound polyubiquitin chains by …
YDR217C	RAD9	RAD9A	PRR	DNA damage-dependent checkpoint protein; required for cell-cycle arrest in G1/S, intra-S, and G2/M, plays a role in postreplication repair (PRR) pathway; transmits checkpoint signal by activating Rad53p and Chk1p; protects double-strand breaks from premature resection; multiple cyclin dependent kinase consensus sites and the C-terminal BRCT domain contribute to DNA damage checkpoint activation; R…
YML032C	RAD52	RAD52	HR	Protein involved in homologous recombination; attenuates resection of DNA double-strand break ends and stimulates strand exchange by facilitating Rad51p binding to single-stranded DNA (ssDNA); anneals complementary ssDNA; involved in the repair of double-strand breaks in DNA during vegetative growth, meiosis and UV induced sister chromatid recombination; forms a homodecameric ring; phosphorylatio…
YDR076W	RAD55	RAD51B	HR	Protein that stimulates strand exchange; stimulates strand exchange by stabilizing the binding of Rad51p to single-stranded DNA; involved in the recombinational repair of double-strand breaks in DNA during vegetative growth and meiosis; forms heterodimer with Rad57p
YNL250W	RAD50	RAD50	HR	Subunit of MRX complex with Mre11p and Xrs2p; complex is involved in processing double-strand DNA breaks in vegetative cells, initiation of meiotic DSBs, telomere maintenance, and nonhomologous end joining; forms nuclear foci upon DNA replication stress
YER095W	RAD51	RAD51	HR	Strand exchange protein; forms helical filament with DNA that searches for homology; involved in recombinational repair of DNA DSBs during vegetative growth and meiosis; phosphorylation by Cdc28p in G2/M phase promotes DNA binding, strand invasion, and primer extension; L1 and L2 motifs of DNA binding site I have critical roles in ensuring DNA fidelity during meiotic recombination; RAD51 and RAD4…
YDR004W	RAD57	RAD51B	HR	Protein that stimulates strand exchange; stimulates strand exchange by stabilizing the binding of Rad51p to single-stranded DNA; involved in the recombinational repair of double-strand breaks in DNA during vegetative growth and meiosis; forms heterodimer with Rad55p
YDL059C	RAD59	RAD52	HR	Protein involved DNA double-strand break repair; repairs breaks in DNA during vegetative growth via recombination and single-strand annealing; anneals complementary single-stranded DNA; forms nuclear foci upon DNA replication stress; required for loading of Rad52p to DSBs; regulates replication fork progression in DNA ligase I-deficient cells; paralog of Rad52p
YGL163C	RAD54	RAD54L	HR	DNA-dependent ATPase that stimulates strand exchange; modifies the topology of double-stranded DNA; drives ATP-hydrolysis-dependent sequence alignment during homologous recombination; involved in repair of dsDNA breaks during both mitosis and meiosis; promotes strand invasion, catalyzes nucleosome remodeling, and removes Rad51p from dsDNA; member of the SWI/SNF family of DNA translocases; forms n…
YOR005C	DNL4	LIG4	NHEJ	DNA ligase required for nonhomologous end-joining (NHEJ); forms stable heterodimer with required cofactor Lif1p, interacts with Nej1p; involved in meiosis, not essential for vegetative growth; mutations in human ortholog lead to ligase IV syndrome and Dubowitz syndrome
YAL040C	CLN3	CCNO	other	G1 cyclin involved in cell cycle progression; activates Cdc28p kinase to promote G1 to S phase transition; plays a role in regulating transcription of other G1 cyclins, CLN1 and CLN2; regulated by phosphorylation and proteolysis; acetyl-CoA induces CLN3 transcription in response to nutrient repletion to promote cell-cycle entry; cell cycle arrest phenotype of the cln1 cln2 cln3 triple null mutant…
YML007W	YAP1	N/A	other	Basic leucine zipper (bZIP) transcription factor; required for oxidative stress tolerance; activated by H2O2 through the multistep formation of disulfide bonds and transit from the cytoplasm to the nucleus; Yap1p is degraded in the nucleus after the oxidative stress has passed; mediates resistance to cadmium; relative distribution to the nucleus increases upon DNA replication stress; YAP1 has a p…
YML028W	TSA1	PRDX2	other	Thioredoxin peroxidase; acts as both ribosome-associated and free cytoplasmic antioxidant; self-associates to form a HMW chaperone complex under oxidative stress; chaperone activity essential for growth in zinc deficiency; hydrogen peroxide receptor and signal transducer in a light sensing pathway; required for telomere length maintenance; binds and modulates Cdc19p activity; protein abundance in…
YMR039C	SUB1	SUB1	other	Transcriptional regulator; facilitates elongation through factors that modify RNAP II; role in peroxide resistance involving Rad2p; role in nonhomologous end-joining (NHEJ) of ds breaks in plasmid DNA, but not chromosomal DNA; role in the hyperosmotic stress response through polymerase recruitment at RNAP II and RNAP III genes; negatively regulates sporulation; protein abundance increases in resp…
YMR166C	MME1	SLC25A26	other	Transporter of the mitochondrial inner membrane that exports magnesium; involved in mitochondrial Mg2+ homeostasis; has similarity to human mitochondrial ATP-Mg/Pi carriers
YMR190C	SGS1	RECQL	other	RecQ family nucleolar DNA helicase; role in genome integrity maintenance, chromosome synapsis, meiotic joint molecule/crossover formation; stimulates activity of Top3p; rapidly lost in response to rapamycin in Rrd1p-dependent manner; forms nuclear foci upon DNA replication stress; yeast SGS1 complements mutations in human homolog BLM implicated in Bloom syndrome; also similar to human WRN implica…
YOR368W	RAD17	RAD1	other	Checkpoint protein; involved in the activation of the DNA damage and meiotic pachytene checkpoints; with Mec3p and Ddc1p, forms a clamp that is loaded onto partial duplex DNA; homolog of human and S. pombe Rad1 and U. maydis Rec1 proteins
YOR386W	PHR1	CRY2	other	DNA photolyase involved in photoreactivation; repairs pyrimidine dimers in the presence of visible light; induced by DNA damage; regulated by transcriptional repressor Rph1p
YBR173C	UMP1	POMP	other	Chaperone required for correct maturation of the 20S proteasome; short-lived chaperone; may inhibit premature dimerization of proteasome half-mers; degraded by proteasome upon completion of its assembly
YDR078C	SHU2	SWS1	other	Component of Shu complex (aka PCSS complex); Shu complex also includes Psy3, Csm2, Shu1, and promotes error-free DNA repair, Shu complex mediates inhibition of Srs2p function; promotes formation of Rad51p filaments; important for both mitotic and meiotic homologous recombination, and contains a conserved SWIM domain that is necessary for both
YDR369C	XRS2	NBS1	other	FHA domain-containing component of the Mre11 complex; MRE11-RAD50-XRS2 complex is involved in double strand breaks, meiotic recombination, telomere maintenance, and checkpoint signaling; FHA domain is required for activation of Tel1p
YEL062W	NPR2	NPRL2	other	Subunit of the Iml1p/SEACIT complex; SEACIT (Iml1p-Npr2p-Npr3p) is a subcomplex of the SEA complex, a coatomer-related complex that associates dynamically with the vacuole; Npr2p may have a structural or regulatory role, supporting Iml1p function as a GAP for the Rag family GTPase Gtr1p, and resulting in inhibition of TORC1 signaling in response to amino acid deprivation; SEACIT is required for n…
YHL006C	SHU1	SWSAP1	other	Component of Shu complex (aka PCSS complex); Shu complex also includes Psy3, Csm2, Shu2, and promotes error-free DNA repair, mediates inhibition of Srs2p function; essential for promoting the establishment of homolog bias during meiotic homologous recombination; promotes both crossover (CO) and non-crossover (NCO) pathways of meiotic recombination and formation of Rad51p filaments
YHR206W	SKN7	HSF2	other	Nuclear response regulator and transcription factor; physically interacts with the Tup1-Cyc8 complex and recruits Tup1p to its targets; part of a branched two-component signaling system; required for optimal induction of heat-shock genes in response to oxidative stress; involved in osmoregulation; relocalizes to the cytosol in response to hypoxia; SKN7 has a paralog, HMS2, that arose from the who…
YCR014C	POL4	POLL	other	DNA polymerase IV; undergoes pair-wise interactions with Dnl4p-Lif1p and Rad27p to mediate repair of DNA double-strand breaks by non-homologous end joining (NHEJ); homologous to mammalian DNA polymerase beta
YLR135W	SLX4	SLX4	other	Endonuclease involved in processing DNA; acts during recombination, repair; promotes template switching during break-induced replication (BIR), causing non-reciprocal translocations (NRTs); cleaves branched structures in complex with Slx1p; involved in interstrand cross-link repair, Rad1p/Rad10p-dependent removal of 3'-nonhomologous tails during DSBR via single-strand annealing; relative distribu…
YLR154C	RNH203	RNASEH2C	other	Ribonuclease H2 subunit; required for RNase H2 activity; role in ribonucleotide excision repair; related to human AGS3 that causes Aicardi-Goutieres syndrome
YKL032C	IXR1	HMGB3	other	Transcriptional repressor that regulates hypoxic genes during normoxia; involved in the aerobic repression of genes such as COX5b, TIR1, and HEM13; binds DNA intrastrand cross-links formed by cisplatin; HMG (high mobility group box) domain containing protein which binds and bends cisplatin-modified DNA, blocking excision repair; IXR1 has a paralog, ABF2, that arose from the whole genome duplicati…
YKL067W	YNK1	NME2	other	Nucleoside diphosphate kinase; catalyzes the transfer of gamma phosphates from nucleoside triphosphates, usually ATP, to nucleoside diphosphates by a mechanism that involves formation of an autophosphorylated enzyme intermediate; protein abundance increases in response to DNA replication stress
YOR144C	ELG1	ATAD5	other	Subunit of an alternative replication factor C complex; important for DNA replication and genome integrity; suppresses spontaneous DNA damage; involved in homologous recombination-mediated repair and telomere homeostasis; required for PCNA (Pol30p) unloading during DNA replication
YLR376C	PSY3	N/A	other	Component of Shu complex (aka PCSS complex); Shu complex also includes Shu1, Csm2, Shu2, and promotes error-free DNA repair; promotes Rad51p filament assembly; Shu complex mediates inhibition of Srs2p function; Psy3p and Csm2p contain similar DNA-binding regions which work together to form a single DNA binding site; deletion of PSY3 results in a mutator phenotype; deletion increases sensitivity t…
YGL255W	ZRT1	SLC39A3	other	High-affinity zinc transporter of the plasma membrane; responsible for the majority of zinc uptake; transcription is induced under low-zinc conditions by the Zap1p transcription factor
YJL127C	SPT10	N/A	other	Histone H3 acetylase with a role in transcriptional regulation; sequence-specific activator of histone genes, binds specifically and cooperatively to pairs of UAS elements in core histone promoters, functions at or near TATA box; involved in S phase-specific acetylation of H3K56 at histone promoters, which is required for recruitment of SWI/SNF nucleosome remodeling complex and subsequent transcr…
YJL115W	ASF1	ASF1A	other	Nucleosome assembly factor; involved in chromatin assembly, disassembly; required for recovery after DSB repair; role in H3K56 acetylation required for expression homeostasis, buffering mRNA synthesis rate against gene dosage changes in S phase; anti-silencing protein, derepresses silent loci when overexpressed; role in regulating Ty1 transposition; relocalizes to cytosol under hypoxia; growth de…
YDL200C	MGT1	MGMT	other	DNA repair methyltransferase (6-O-methylguanine-DNA methylase); involved in protection against DNA alkylation damage; localizes to the peroxisome in a Pex5p-dependent manner
YBR274W	CHK1	CHEK1	other	Serine/threonine kinase and DNA damage checkpoint effector; mediates cell cycle arrest via phosphorylation of Pds1p; phosphorylated by checkpoint signal transducer Mec1p; homolog of S. pombe and mammalian Chk1 checkpoint kinase
YBR278W	DPB3	POLE4	other	Third-largest subunit of DNA polymerase II (DNA polymerase epsilon); required to maintain fidelity of chromosomal replication and also for inheritance of telomeric silencing; stabilizes the interaction of Pol epsilon with primer-template DNA, positively affecting the processivity of the polymerase and exonuclease activities of Pol epsilon; mRNA abundance peaks at the G1/S boundary of the cell cyc…
YDL162C	YDL162C	N/A	other	Dubious open reading frame; unlikely to encode a functional protein, based on available experimental and comparative sequence data; partially overlaps ENT1/YDL161W, a verified gene involved in endocytosis and actin cortical patch assembly
YIL132C	CSM2	N/A	other	Subunit of the Shu complex (aka PCSS complex); Shu complex also includes Psy3, Shu1, Shu2, and promotes error-free DNA repair; Shu complex mediates inhibition of Srs2p anti-recombinase function; promotes formation of Rad51p filaments; Psy3p and Csm2p contain similar DNA-binding regions which work together to form a single DNA binding site; required for accurate chromosome segregation during meios…
YDR174W	HMO1	HMG20A	other	Chromatin-associated high mobility group (HMG) family member; role in compacting, bending, bridging and looping DNA; lysine-rich CTD is essential for chromatin assembly, forming condensates with dsDNA; functionally similar to linker histone H1; rDNA-binding component regulates transcription from RNAPI promoters; regulates start site selection of ribosomal protein genes via RNAPII promoters; role …
YNL072W	RNH201	RNASEH2A	other	Ribonuclease H2 catalytic subunit; removes RNA primers during Okazaki fragment synthesis and errant ribonucleotides misincorporated during DNA replication; role in ribonucleotide excision repair; homolog of RNAse HI; related to human AGS4 which causes Aicardi-Goutieres syndrome
YJL173C	RFA3	RPA2	other	Subunit of heterotrimeric Replication Protein A (RPA); RPA is a highly conserved single-stranded DNA binding protein complex involved in DNA replication, repair, recombination; RPA protects against inappropriate telomere recombination, and upon telomere uncapping, prevents cell proliferation by a checkpoint-independent pathway; with Sgs1p-Top2p-Rmi1p, stimulates DNA catenation/decatenation activi…
YBR252W	DUT1	DUT	other	Deoxyuridine triphosphate diphosphatase (dUTPase); catalyzes hydrolysis of dUTP to dUMP and PPi, thereby preventing incorporation of uracil into DNA during replication; critical for the maintenance of genetic stability; also has diphosphatase activity on deoxyinosine triphosphate; human homolog DUT allows growth of yeast haploid dut1 null mutant after sporulation of heterozygous diploid
YLR010C	TEN1	TEN1	other	Protein that regulates telomeric length; protects telomeric ends in a complex with Cdc13p and Stn1p; similar to human Ten1 which is critical for the telomeric function of the CST (Cdc13p-Stn1p-Ten1p) complex
YDL120W	YFH1	FXN	other	Mitochondrial matrix iron chaperone; oxidizes and stores iron; interacts with Isu1p to promote Fe-S cluster assembly; mutation results in multiple Fe/S-dependent enzyme deficiencies; human frataxin homolog FXN is mutated in Friedrich's ataxia; human FTL gene can complement yeast yfh1 null mutant
YOL146W	PSF3	GINS3	other	Subunit of the GINS complex (Sld5p, Psf1p, Psf2p, Psf3p); complex is localized to DNA replication origins and implicated in assembly of the DNA replication machinery
YER012W	PRE1	PSMB2	other	Beta 4 subunit of the 20S proteasome; localizes to the nucleus throughout the cell cycle
YIL118W	RHO3	RHOA	other	Non-essential small GTPase of the Rho/Rac family of Ras-like proteins; involved in the establishment of cell polarity; GTPase activity positively regulated by the GTPase activating protein (GAP) Rgd1p
YGL098W	USE1	USE1	other	Essential SNARE protein localized to the ER; involved in retrograde traffic from the Golgi to the ER and Sey1p-independent homotypic ER fusion; required for efficient nuclear fusion during mating; forms a complex with the SNAREs Sec22p, Sec20p and Ufe1p
YOR157C	PUP1	PSMB7	other	Beta 2 subunit of the 20S proteasome; endopeptidase with trypsin-like activity that cleaves after basic residues; synthesized as a proprotein before being proteolytically processed for assembly into 20S particle; human homolog is subunit Z
YEL019C	MMS21	NSMCE2	other	Highly conserved SUMO E3 ligase subunit of SMC5-SMC6 complex; required for anchoring dsDNA breaks to the nuclear periphery; SMC5-SMC6 plays a key role in removal of X-shaped DNA structures that arise between sister chromatids during DNA replication and repair; required for efficient sister chromatid cohesion; mutants are sensitive to MMS, show increased spontaneous mutation and mitotic recombinat…
YPR103W	PRE2	PSMB5	other	Beta 5 subunit of the 20S proteasome; responsible for the chymotryptic activity of the proteasome; localizes to peroxisomes in oleate-growing cells
YDR288W	NSE3	MAGEB1	other	Component of the SMC5-SMC6 complex; this complex plays a key role in the removal of X-shaped DNA structures that arise between sister chromatids during DNA replication and repair; protein abundance increases in response to DNA replication stress
YOL094C	RFC4	RFC2	other	Subunit of heteropentameric Replication factor C (RF-C); which is a DNA binding protein and ATPase that acts as a clamp loader of the proliferating cell nuclear antigen (PCNA) processivity factor for DNA polymerases delta and epsilon; relocalizes to the cytosol in response to hypoxia
YJR068W	RFC2	RFC4	other	Subunit of heteropentameric Replication factor C (RF-C); RF-C is a DNA binding protein and ATPase that acts as a clamp loader of the proliferating cell nuclear antigen (PCNA) processivity factor for DNA polymerases delta and epsilon
YBR087W	RFC5	RFC3	other	Subunit of heteropentameric Replication factor C (RF-C); RF-C is a DNA binding protein and ATPase that acts as a clamp loader of the proliferating cell nuclear antigen (PCNA) processivity factor for DNA polymerases delta and epsilon
YDR113C	PDS1	N/A	other	Securin; inhibits anaphase by binding separin Esp1p; blocks cyclin destruction and mitotic exit, essential for meiotic progression and mitotic cell cycle arrest; localization is cell-cycle dependent and regulated by Cdc28p phosphorylation
YGL169W	SUA5	YRDC	other	Protein involved in threonylcarbamoyl adenosine biosynthesis; Sua5p and Qri7p are necessary and sufficient for RNA t6A modification in vitro; null mutant lacks N6-threonylcarbamoyl adenosine (t6A) modification in the anticodon loop of ANN-decoding tRNA; member of conserved YrdC/Sua5 family; binds single-stranded telomeric DNA and null mutant has abnormal telomere length
YLR163C	MAS1	PMPCB	other	Beta subunit of the mitochondrial processing protease (MPP); essential processing enzyme that cleaves the N-terminal targeting sequences from mitochondrially imported proteins
YNL261W	ORC5	ORC5	other	Subunit of the origin recognition complex (ORC); ORC directs DNA replication by binding to replication origins and is also involved in transcriptional silencing
YDR082W	STN1	OBFC1	other	Telomere end-binding and capping protein; plays a key role with Pol12p in linking telomerase action with completion of lagging strand synthesis, and in a regulatory step required for telomere capping; similar to human Stn1
YJL194W	CDC6	CDC6	other	Essential ATP-binding protein required for DNA replication; component of the pre-replicative complex (pre-RC) which requires ORC to associate with chromatin and is in turn required for Mcm2-7p DNA association; dual role as a mitotic cyclin-dependent kinase inhibitor, that binds to and inhibits Cdc28p/Clb2p along with Sic1p, contributing to mitotic exit; homologous to S. pombe Cdc18p; relocalizes …
YDR145W	TAF12	TAF12	other	Subunit (61/68 kDa) of TFIID and SAGA complexes; involved in RNA polymerase II transcription initiation and in chromatin modification, similar to histone H2A; overexpression of the human ortholog, TAF12, an oncogene involved in the formation of choroid plexus carcinomas, results in dosage chromosomal instability (dCIN) in a human cell line similar to the dCIN observed in yeast overexpressors
YDR062W	LCB2	SPTLC2	other	Serine palmitoyltransferase component; responsible along with Lcb1p for the first committed step in sphingolipid synthesis, which is the condensation of serine with palmitoyl-CoA to form 3-ketosphinganine
YDL042C	SIR2	SIRT1	other	Conserved NAD+ dependent histone deacetylase of the Sirtuin family; deacetylation targets are primarily nuclear proteins; required for telomere hypercluster formation in quiescent yeast cells; involved in regulation of lifespan; plays roles in silencing at HML, HMR, telomeres, and rDNA; negatively regulates initiation of DNA replication, suppressing early firing of multicopy rDNA origins; functio…
YBR060C	ORC2	ORC2	other	Subunit of the origin recognition complex (ORC); ORC directs DNA replication by binding to replication origins and is also involved in transcriptional silencing; interacts with Spp1p and with trimethylated histone H3; phosphorylated by Cdc28p
YLR274W	MCM5	MCM5	other	Component of the Mcm2-7 hexameric helicase complex; MCM complex is important for priming origins of DNA replication in G1 and becomes an active ATP-dependent helicase that promotes DNA melting and elongation when activated by Cdc7p-Dbf4p in S-phase
YBL023C	MCM2	MCM2	other	Protein involved in DNA replication; component of the Mcm2-7 hexameric helicase complex that binds chromatin as a part of the pre-replicative complex; binds and transfers parental H3-H4 to Pol32p facilitating the transfer of parental histones to the lagging strand via Pol1p during DNA replication; relative distribution to the nucleus increases upon DNA replication stress
YGR274C	TAF1	TAF1	other	TFIID subunit, involved in RNA pol II transcription initiation; possesses in vitro histone acetyltransferase activity but its role in vivo appears to be minor; involved in promoter binding and G1/S progression; relocalizes to the cytosol in response to hypoxia
YMR308C	PSE1	IPO5	other	Karyopherin/importin that interacts with the nuclear pore complex; acts as the nuclear import receptor for specific proteins, including Pdr1p, Yap1p, Ste12p, and Aft1p; required for stability of the Dam1p-Duo1p complex
YMR223W	UBP8	USP22	other	Ubiquitin-specific protease component of the SAGA acetylation complex; required for SAGA (Spt-Ada-Gcn5-Acetyltransferase)-mediated deubiquitination of histone H2B
YDL101C	DUN1	CHEK2	other	Cell-cycle checkpoint S/T protein kinase; required for transient G2/M arrest after DNA damage, damage-induced transcription, and nuclear-to-cytoplasmic redistribution of Rnr2p-Rnr4p after genotoxic stress and iron deprivation; phosphorylates repair protein Rad55p, transcriptional repressor Sml1p, superoxide dismutase, and ribonucleotide reductase inhibitors Crt1p and Dif1p; functions in the Mec1p…
YIL116W	HIS5	TAT	other	Histidinol-phosphate aminotransferase; catalyzes the seventh step in histidine biosynthesis; responsive to general control of amino acid biosynthesis; mutations cause histidine auxotrophy and sensitivity to Cu, Co, and Ni salts
YPR023C	EAF3	MORF4L1	other	Component of the Rpd3S histone deacetylase complex; Esa1p-associated factor, nonessential component of the NuA4 acetyltransferase complex, homologous to Drosophila dosage compensation protein MSL3; plays a role in regulating Ty1 transposition
YDR440W	DOT1	DOT1L	other	Nucleosomal histone H3-Lys79 methylase; methylation is required for telomeric silencing, meiotic checkpoint control, and DNA damage response; single DOT1 gene produces two Dot1p isoforms from alternative translation start sites as a result of leaky scanning by the ribosome
YER173W	RAD24	RAD17	other	Checkpoint protein; involved in the activation of the DNA damage and meiotic pachytene checkpoints; subunit of a clamp loader that loads Rad17p-Mec3p-Ddc1p onto DNA; homolog of human and S. pombe Rad17 protein
YPL194W	DDC1	RAD9A	other	DNA damage checkpoint protein; part of a PCNA-like complex required for DNA damage response, required for pachytene checkpoint to inhibit cell cycle in response to unrepaired recombination intermediates; potential Cdc28p substrate; forms nuclear foci upon DNA replication stress
YMR038C	CCS1	CCS	other	Copper chaperone for superoxide dismutase Sod1p; involved in oxidative stress protection; Met-X-Cys-X2-Cys motif within N-terminus is involved in insertion of copper into Sod1p under conditions of copper deprivation; required for regulation of yeast copper genes in response to DNA-damaging agents; protein abundance increases in response to DNA replication stress; human homolog CCS can complement …
YGR180C	RNR4	RRM2	other	Ribonucleotide-diphosphate reductase (RNR) small subunit; the RNR complex catalyzes the rate-limiting step in dNTP synthesis and is regulated by DNA replication and DNA damage checkpoint pathways via localization of the small subunits; relocalizes from nucleus to cytoplasm upon DNA replication stress; RNR4 has a paralog, RNR2, that arose from the whole genome duplication
YOR330C	MIP1	POLG	other	Mitochondrial DNA polymerase gamma; single subunit of mitochondrial DNA polymerase in yeast, in contrast to metazoan complex of catalytic and accessory subunits; polymorphic in yeast, petites occur more frequently in some lab strains; human ortholog POLG complements yeast mip1 mutant; mutations in human POLG associated with Alpers-Huttenlocher syndrome (AHS), progressive external ophthalmoplegia …
YJR104C	SOD1	SOD1	other	Cytosolic copper-zinc superoxide dismutase; also sulfide oxidase; detoxifies superoxide and hydrogen sulfide; stabilizes Yck1p and Yck2p kinases in glucose to repress respiration; phosphorylated by Dun1p, enters nucleus under oxidative stress to promote transcription of stress response genes; abundance increases under DNA replication stress; localization to mitochondrial intermembrane space is mo…

## Sheet: Table S3
Table S3. List of significant associations in SBS signatures idenfied between yeast KO strains and human cancer.
Name of the deleted gene in yeast	Pathway of the deleted gene	SBS signature in human cancer	Aetiology of cancer SBS signature	Cosine similarity
MSH2	MMR	SBS44	Defective MMR	0.906519
MME1	other	SBS44	Defective MMR	0.902988
PMS1	MMR	SBS44	Defective MMR	0.891579
MSH6	MMR	SBS44	Defective MMR	0.887633
MLH1	MMR	SBS44	Defective MMR	0.883465
UBC13	PRR	SBS40a	unknown	0.864364
RAD57	HR	SBS40a	unknown	0.858672
RAD55	HR	SBS3	Defectvie HR	0.849677
SHU2	other	SBS3	Defectvie HR	0.844104
RAD55	HR	SBS40a	unknown	0.843327
SHU2	other	SBS40a	unknown	0.842862
RAD54	HR	SBS40a	unknown	0.839365
RAD57	HR	SBS3	Defectvie HR	0.835911
TSA1	other	SBS40a	unknown	0.8339
RAD52	HR	SBS40a	unknown	0.830561
SHU1	other	SBS40a	unknown	0.828682
RAD51	HR	SBS40a	unknown	0.825607
RAD51	HR	SBS3	Defectvie HR	0.824964
PSY3	other	SBS3	Defectvie HR	0.823061
MMS2	PRR	SBS40a	unknown	0.82271
OGG1	BER	SBS18	damage by reactive oxygen species	0.819073
CSM2	other	SBS3	Defectvie HR	0.815777
CSM2	other	SBS40a	unknown	0.815003
MSH2	MMR	SBS20	concurrent POLD1 mutations and defective MMR	0.804163
RAD52	HR	SBS3	Defectvie HR	0.802108
UBC13	PRR	SBS3	Defectvie HR	0.80035
UNG1	BER	SBS30	Defectvie BER	0.800131
DDC1	other	SBS40a	unknown	0.792735
MSH6	MMR	SBS20	concurrent POLD1 mutations and defective MMR	0.791536
RAD55	HR	SBS40c	unknown	0.785622
RAD57	HR	SBS40c	unknown	0.784966
OGG1	BER	SBS29	tobacco smoking	0.781528
CSM2	other	SBS5	unknown	0.778932
UBC13	PRR	SBS40c	unknown	0.776406
CSM2	other	SBS40c	unknown	0.775793
SHU2	other	SBS40c	unknown	0.775524
EXO1	MMR	SBS3	Defectvie HR	0.775205
SOD1	other	SBS40a	unknown	0.772548
CCS1	other	SBS40a	unknown	0.771203
RAD54	HR	SBS40c	unknown	0.771157
NTG1	BER	SBS40a	unknown	0.771142
RAD24	other	SBS3	Defectvie HR	0.768622
RAD6	PRR	SBS36	Defective BER	0.767813
RAD18	PRR	SBS40a	unknown	0.767101
RAD54	HR	SBS3	Defectvie HR	0.766753
RAD51	HR	SBS40c	unknown	0.765888
RAD6	PRR	SBS18	damage by reactive oxygen species	0.763835
RAD24	other	SBS40a	unknown	0.762362
RAD24	other	SBS40c	unknown	0.760337
SHU1	other	SBS3	Defectvie HR	0.759987
SHU2	other	SBS39	unknown	0.759807
UNG1	BER	SBS40a	unknown	0.758932
RAD52	HR	SBS40c	unknown	0.756726
YAP1	other	SBS40a	unknown	0.755947
SHU2	other	SBS5	unknown	0.753487
RAD51	HR	SBS39	unknown	0.753269
MMS2	PRR	SBS40c	unknown	0.75245
MMS2	PRR	SBS3	Defectvie HR	0.752156
PSY3	other	SBS40a	unknown	0.751849
OGG1	BER	SBS95	possible artefact	0.751134
RAD55	HR	SBS89	unknown	0.750982
TSA1	other	SBS5	unknown	0.749915
RAD57	HR	SBS5	unknown	0.748813
DDC1	other	SBS3	Defectvie HR	0.748498
PSY3	other	SBS40c	unknown	0.748437
EXO1	MMR	SBS40c	unknown	0.748374
RAD55	HR	SBS5	unknown	0.747658
RAD50	HR	SBS40a	unknown	0.746643
EXO1	MMR	SBS40a	unknown	0.745579
XRS2	other	SBS40c	unknown	0.744783
CCS1	other	SBS95	possible artefact	0.744779
SHU1	other	SBS40c	unknown	0.744348
RAD57	HR	SBS89	unknown	0.743849
TSA1	other	SBS40c	unknown	0.742156
RAD57	HR	SBS39	unknown	0.741288
RAD55	HR	SBS39	unknown	0.740209
TSA1	other	SBS30	Defectvie BER	0.739413
UBC13	PRR	SBS5	unknown	0.739053
UBC13	PRR	SBS89	unknown	0.738841
RNH203	other	SBS40a	unknown	0.737547
RAD5	PRR	SBS40a	unknown	0.734971
SUB1	other	SBS40a	unknown	0.73444
RAD51	HR	SBS5	unknown	0.733325
SHU2	other	SBS40b	unknown	0.733293
MMS2	PRR	SBS89	unknown	0.73228
RAD54	HR	SBS5	unknown	0.732059
SHU2	other	SBS89	unknown	0.73101
PSY3	other	SBS89	unknown	0.730344
RAD55	HR	SBS40b	unknown	0.729458
MMS2	PRR	SBS5	unknown	0.729312
RAD50	HR	SBS40c	unknown	0.728797
ELG1	other	SBS95	possible artefact	0.72774
RAD57	HR	SBS40b	unknown	0.727522
SSL2	NER	SBS5	unknown	0.726975
CCS1	other	SBS3	Defectvie HR	0.726824
MSH4	MMR	SBS40a	unknown	0.726676
XRS2	other	SBS40a	unknown	0.726453
RAD27	BER	SBS3	Defectvie HR	0.724685
RAD27	BER	SBS25	chemotherapy treatment	0.723307
CSM2	other	SBS39	unknown	0.722244
